# Supplementary material for: NETosis and thrombosis in vaccine-induced immune thrombotic thrombocytopenia
Source: Nat Commun. 2022 Sep 5;13:5206. doi: 10.1038/s41467-022-32946-1 (PMC9441824; doi:10.1038/s41467-022-32946-1)
Supplement: Supplementary file 4 — Source Data [file 41467_2022_32946_MOESM4_ESM.xlsx]

## Sheet: Figure 1a
		PF4							PF4+Hep
	Vax	0.1076	0.3109	0.64545	0.10555	0.1371	0.15015	0.10895	0.1359	0.33425	0.42545	0.17395	0.18405	0.22925	0.1639
	VTE	0.2277	0.1769	0.3156	0.22245	0.3143	0.10475	0.3165	0.23555	0.1712	0.3057	0.2187	0.2277	0.15195	0.2072
	AB-Pooled	0.1854	0.1767	0.4002					0.165	0.1763	0.148
	Pt1	2.7063	2.7833	2.4818					2.6273	2.6587	2.5531
	Pt2	2.0858	1.7988	2.0114					1.8391	1.932	2.1555
	Pt3	1.9604	2.0586	1.9374					1.854	2.0738	2.2886
	Pt4	2.1103	1.9819	1.8946					1.7469	1.7167	1.6333
	Pt5	2.264	2.131	2.1439					2.1688	2.1028	2.2277
	Pt6	1.347	1.5622	1.4843					2.1195	2.259	2.2732
	Pt7	1.6818	1.6824	1.5663					1.6127	1.6452	1.4738
	HIT	0.3894	0.3405	0.3425					2.9465	2.7474	2.7584
	a

## Sheet: Figure 1b
		Ctrl-AB			Pt1			Pt2			Pt3			Pt4			Pt5			Pt6			Pt7			Vax			VTE
	Buffer	1.98794	17.9631	13.1992	75.7388	72.6942	74.9866	73.6613	85.7322	92.1796	54.6415	56.8623	59.6561	33.1503	20.9719	25.0552	62.0918	60.2651	69.4705	68.9332	80.1803	92.4661	39.6693	32.1115	53.6028	4.67647	2.44767	-4.62119	4.57327	-2.58824	7.72947
	0.1U/ml-Hep	6.87598	10.9611	19.1312	56.7072	65.3162	70.4141	75.3095	82.1292	80.2723	45.1609	40.7045	46.3763	17.5782	23.9253	18.6248	47.0178	42.2237	50.5289	70.3129	83.4459	86.1467	38.4763	35.3027	40.6032	-12.2523	-3.51129	-6.41728	-6.87925	-12.6816	-4.92074
	PF4-10ug/ml	7.88348	8.88915	14.7151	82.3373	83.551	83.8978	93.1915	90.5213	93.8504	74.1533	65.3797	61.7732	48.2834	35.5219	37.5332	78.3493	81.2623	76.0259	82.3373	93.6424	91.8391	57.3279	67.9661	55.1072	6.91807	1.05836	-4.84076	6.07802	11.096	3.14484
	PF4-10ug/ml-IV.3-50ug/ml	0.4	-3.8	-0.4	10.5	6.6	8.6	-1.1	0.1	3	3.9	3.9	10.6	2.8	3.1	-20.2	-17.3	-20.6	-6.3	-3.4	-4.2	4.4	-11.8175	-9.82791	2.14396	10.3073	15.048	-9.39981	11.257	3.10056	5.21583
	100U/ml-Hep	5	0.6	2.2	2.8	2.5	3.4	19.6	1.5	3.4	18.2	1.5	6	0.3	-2.4	6.4	-2.7	-4.6	-0.4	1.8	1	5.5	-10.5975	-7.70104	-1.6697	-3.21554	-7.4386	-27.2983	-2.49123	-10.6654	-9.05263

## Sheet: Figure 1c
		Control 1	Control 2	Control 3	Control 4	Control 5	Control 6	Control 7	Control 8	Control 10	Control 11	Control 12	Pt2	Pt2+IV.3	Pt5	Pt5+IV.3	Pt6	Pt6+IV.3
	100.32	98.5294	98.5294	99.0196	99.5098	99.0156	97.0589	99.0196	101.471	98.4995	99.0196	95.5882	97.5499	90.6863	97.549	100.49	101.471	100
	100.8	99.0196	98.5294	99.0196	99.0196	98.5254	97.0589	98.0392	101.471	98.9897	98.0392	95.5882	98.5303	93.1373	97.0588	100.49	100.98	100
	101.28	99.0196	98.0392	99.0196	99.0196	99.0156	96.5687	97.549	101.471	99.4799	98.0392	96.0784	99.0205	91.1765	97.0588	100	100.98	100
	101.76	98.5294	98.0392	99.5098	99.0196	99.0156	95.5883	98.0392	101.961	99.4799	98.5294	95.5882	99.0205	93.6275	97.0588	100	101.471	100
	102.24	98.5294	98.5294	98.5294	99.0196	98.0352	96.5687	98.0392	101.471	99.9701	98.0392	96.0784	99.0205	91.1765	97.0588	100.49	101.471	100
	102.72	99.0196	98.5294	99.0196	99.0196	98.5254	97.0589	99.5098	101.961	98.9897	98.0392	96.0784	97.5499	91.1765	96.5686	100	101.471	100
	103.2	99.0196	98.0392	99.5098	98.5294	98.5254	97.0589	99.0196	101.961	98.9897	98.0392	96.0784	98.0401	91.6667	96.5686	100	100.98	99.5098
	103.68	98.5294	98.0392	99.0196	99.0196	98.0352	97.0589	98.0392	101.961	98.9897	98.5294	96.0784	99.0205	92.6471	97.0588	100	100.98	100
	104.16	99.0196	98.0392	99.0196	99.0196	98.5254	97.0589	98.0392	101.961	98.4995	98.0392	95.5882	98.5303	91.1765	97.0588	100	100.98	100
	104.64	99.0196	98.0392	99.5098	99.0196	99.0156	96.5687	98.0392	101.961	98.9897	98.5294	95.5882	99.5107	90.1961	96.5686	100	100.98	100
	105.12	98.5294	98.0392	99.0196	98.5294	98.5254	96.0785	97.549	101.961	98.4995	98.0392	96.0784	98.5303	92.1569	97.0588	100.49	100.98	100
	105.6	98.5294	98.0392	99.0196	98.5294	98.0352	96.0785	98.5294	101.471	98.9897	98.0392	95.5882	98.0401	91.6667	97.0588	100	100.98	100
	106.08	98.5294	98.0392	99.0196	99.0196	98.5254	95.5883	98.5294	101.471	98.9897	98.0392	95.5882	98.0401	93.1373	97.0588	100.49	100.98	100
	106.56	99.0196	98.0392	99.0196	99.0196	98.5254	96.5687	97.549	101.471	99.4799	98.5294	95.5882	97.0597	90.6863	97.0588	100	100.98	100
	107.04	98.5294	98.0392	99.0196	99.0196	98.0352	96.5687	98.0392	101.961	98.9897	98.0392	95.5882	97.0597	92.6471	96.5686	100	100.98	100
	107.52	98.5294	98.0392	99.0196	99.0196	98.5254	97.5491	98.5294	101.961	98.9897	98.0392	95.5882	97.5499	91.6667	98.0392	100	100.98	100
	108	99.0196	98.0392	99.0196	99.0196	99.0156	97.0589	98.0392	101.961	99.4799	98.5294	96.0784	97.5499	92.1569	99.0196	100.49	100.98	100
	108.48	99.0196	98.0392	99.0196	99.0196	98.5254	96.0785	98.5294	101.961	99.4799	98.0392	95.5882	98.5303	90.1961	100	100	100.49	100
	108.96	99.0196	98.0392	99.0196	99.0196	98.5254	96.0785	98.5294	101.471	99.4799	98.0392	96.0784	97.5499	92.1569	100	100.49	100.98	100
	109.44	99.0196	98.0392	99.0196	99.0196	98.0352	96.5687	97.549	101.471	99.4799	98.0392	96.0784	97.0597	91.6667	100	100	100.98	100
	109.92	98.5294	98.0392	99.0196	99.0196	98.0352	96.5687	97.549	101.471	98.9897	98.5294	96.0784	97.0597	94.1176	100.49	100	100.98	100
	110.4	98.5294	98.0392	99.5098	98.5294	98.0352	96.5687	98.0392	101.471	98.0093	98.0392	96.0784	97.5499	92.1569	100	100	100.49	99.5098
	110.88	99.0196	98.0392	99.5098	99.0196	98.0352	96.5687	98.5294	101.471	98.4995	98.0392	95.5882	99.0205	91.6667	100.98	100	100.49	100
	111.36	99.0196	98.0392	99.5098	99.0196	97.545	97.0589	98.5294	101.961	99.4799	98.0392	96.0784	96.5695	92.1569	100	100	100.49	100
	111.84	98.5294	98.0392	99.5098	100	98.0352	97.0589	98.0392	101.961	99.4799	98.0392	96.0784	96.0793	92.6471	100	100	100.49	100
	112.32	99.0196	98.0392	99.5098	99.5098	98.5254	96.5687	97.549	101.961	98.9897	98.5294	96.0784	96.5695	92.6471	100	100	100.49	100
	112.8	98.5294	98.0392	99.0196	99.0196	98.0352	95.5883	97.549	101.961	98.4995	98.0392	96.0784	97.5499	90.1961	100	100	100.49	100
	113.28	98.5294	97.549	99.0196	98.5294	98.5254	95.5883	97.549	101.471	98.9897	98.0392	95.5882	98.5303	92.6471	100.98	100	100.49	100
	113.76	98.0392	97.549	99.0196	98.5294	98.5254	96.5687	98.0392	101.961	99.9701	98.5294	95.5882	97.5499	92.6471	100	100	100.49	100
	114.24	98.5294	97.549	99.0196	99.0196	98.5254	96.0785	98.0392	101.961	99.4799	97.549	96.0784	97.5499	92.6471	100.49	100	100.49	100
	114.72	98.5294	98.0392	99.0196	99.0196	98.0352	95.5883	97.549	101.961	99.4799	98.0392	95.098	98.0401	91.1765	100	100	100.49	100
	115.2	98.5294	98.5294	99.0196	99.0196	98.0352	95.5883	99.0196	101.961	98.9897	98.5294	95.5882	98.0401	93.1373	99.5098	100	100.49	100
	115.68	99.0196	98.5294	99.0196	99.0196	97.545	96.0785	98.5294	101.471	98.9897	98.5294	95.5882	98.0401	93.1373	100.49	100	100.49	100
	116.16	99.0196	98.0392	99.0196	99.0196	97.545	97.0589	98.5294	101.961	99.4799	98.5294	96.0784	97.5499	92.6471	100	100	100.49	100
	116.64	98.5294	98.0392	99.5098	99.0196	98.0352	97.0589	98.5294	101.961	98.9897	98.5294	96.0784	97.0597	90.6863	100	100.49	100.49	100
	117.12	98.5294	97.549	99.5098	99.0196	98.0352	96.5687	98.5294	101.471	99.4799	98.0392	96.0784	97.5499	93.1373	100	100	100.49	100
	117.6	98.5294	98.0392	99.0196	99.0196	98.0352	95.5883	98.0392	101.471	98.9897	98.0392	95.5882	96.5695	92.1569	99.5098	99.5098	100	100
	118.08	99.0196	98.0392	99.0196	99.5098	98.0352	96.5687	98.0392	101.961	98.4995	99.0196	96.5686	95.5891	93.1373	100.49	100	100	100
	118.56	99.0196	98.0392	99.5098	99.0196	97.545	96.5687	98.0392	100.98	99.4799	98.5294	95.5882	97.5499	91.1765	99.5098	100	100	100
	119.04	99.0196	98.0392	99.5098	99.0196	98.0352	96.5687	98.0392	101.471	99.9701	98.5294	96.0784	98.0401	92.1569	99.5098	100	100	100
	119.52	99.0196	98.0392	99.5098	99.0196	98.0352	96.5687	98.0392	101.471	99.4799	98.5294	95.5882	97.5499	91.6667	100	100	100	100
	120	98.5294	98.5294	99.5098	99.0196	98.5254	97.0589	98.0392	100.98	98.9897	98.0392	95.5882	98.0401	92.6471	99.5098	100	100	100
	120.48	99.0196	98.0392	99.5098	99.0196	98.0352	96.0785	98.0392	101.471	98.4995	98.5294	95.5882	96.5695	92.1569	100	100	100	100
	120.96	98.0392	98.0392	99.5098	99.0196	98.0352	96.5687	98.0392	101.471	98.9897	97.549	96.0784	96.0793	91.1765	99.5098	100	99.5098	100
	121.44	98.5294	98.0392	99.5098	99.0196	98.0352	97.0589	98.0392	101.961	99.4799	97.549	95.5882	95.5891	92.1569	99.5098	100	99.5098	100
	121.92	98.5294	98.0392	99.5098	99.0196	98.5254	96.0785	98.0392	101.961	98.9897	97.549	96.0784	95.5891	93.1373	100.98	100.49	100	100
	122.4	98.5294	98.5294	99.0196	98.5294	98.5254	96.5687	98.0392	101.961	98.9897	97.549	95.5882	96.5695	92.1569	100	100	100	100
	122.88	98.5294	98.0392	99.5098	99.0196	98.5254	96.5687	97.549	100.98	99.4799	98.0392	95.5882	97.5499	90.6863	99.5098	100	99.5098	100
	123.36	98.5294	98.0392	99.5098	99.0196	98.0352	96.0785	98.5294	101.471	99.4799	98.0392	95.5882	98.0401	92.6471	100	100	99.5098	100
	123.84	98.0392	98.0392	99.0196	99.0196	98.0352	95.5883	98.0392	101.471	99.4799	98.0392	95.5882	97.5499	92.6471	100	100	99.5098	100
	124.32	98.5294	98.0392	99.0196	99.5098	97.545	95.5883	97.549	101.471	98.9897	98.5294	95.5882	97.5499	92.6471	100.98	100	99.5098	100
	124.8	99.0196	98.0392	99.5098	99.0196	98.0352	96.0785	98.0392	101.471	98.9897	98.5294	96.0784	97.5499	90.1961	100	100.49	99.5098	100
	125.28	98.0392	98.5294	99.0196	98.5294	97.545	97.0589	98.0392	101.471	97.5191	97.549	95.5882	96.5695	92.1569	99.5098	100	99.5098	100
	125.76	98.0392	98.5294	99.0196	99.0196	97.545	97.0589	98.0392	101.471	98.9897	97.549	95.5882	97.5499	92.6471	100.49	100	99.5098	100
	126.24	98.5294	98.0392	99.5098	99.0196	98.0352	96.5687	98.0392	101.471	99.4799	98.0392	96.0784	97.5499	92.1569	100	100	99.0197	100
	126.72	98.5294	98.0392	99.5098	99.0196	97.545	96.5687	98.0392	100.98	99.9701	98.0392	96.0784	97.0597	90.1961	100	100	99.5098	100
	127.2	98.5294	98.5294	99.0196	99.0196	98.0352	96.5687	99.0196	101.471	99.9701	98.0392	95.5882	97.5499	91.6667	99.5098	100	99.5098	100
	127.68	98.5294	98.0392	99.5098	99.0196	97.545	96.5687	98.5294	100.98	99.9701	98.0392	95.5882	97.0597	92.1569	99.0196	100	99.0197	100.49
	128.16	98.5294	98.0392	99.0196	99.0196	98.0352	96.5687	98.5294	100.98	99.4799	97.549	95.5882	97.5499	92.1569	100	100	99.0197	100
	128.64	99.0196	98.0392	99.0196	99.0196	98.0352	96.0785	98.5294	101.471	98.9897	98.0392	95.5882	98.0401	90.6863	99.5098	100	99.0197	100
	129.12	99.0196	98.0392	99.0196	99.0196	98.0352	95.0981	98.5294	101.471	98.9897	98.5294	95.5882	98.5303	92.6471	99.5098	100	99.0197	100
	129.6	99.0196	98.0392	99.0196	99.0196	98.0352	95.5883	98.5294	100.98	98.9897	97.549	95.5882	97.5499	93.1373	100	100	99.0197	100
	130.08	99.0196	97.549	99.0196	99.0196	98.5254	95.0981	98.0392	101.471	98.9897	97.0588	95.5882	97.5499	93.1373	99.0196	99.5098	99.0197	100
	130.56	99.0196	97.549	99.0196	99.0196	97.545	94.6079	98.0392	101.471	98.4995	98.0392	95.5882	98.0401	91.1765	100.49	100	99.0197	100
	131.04	98.5294	98.0392	99.5098	98.5294	97.545	94.6079	98.0392	101.471	99.4799	98.0392	96.0784	97.0597	92.6471	99.5098	100	98.5295	100
	131.52	98.5294	98.0392	99.0196	99.0196	97.545	94.6079	99.0196	101.471	98.9897	98.5294	95.5882	98.0401	92.6471	99.5098	100	99.0197	100
	132	98.5294	98.0392	98.5294	98.5294	98.0352	95.5883	98.5294	101.471	98.9897	98.5294	95.5882	98.0401	92.1569	100	100	98.5295	100
	132.48	98.5294	98.5294	99.0196	98.5294	97.545	96.5687	98.0392	101.471	99.4799	99.0196	95.5882	98.5303	91.1765	99.0196	100	98.5295	100
	132.96	99.0196	98.0392	99.0196	99.0196	97.545	96.0785	98.5294	100.98	99.4799	98.5294	95.5882	98.0401	92.6471	99.0196	100	98.5295	100
	133.44	99.0196	98.0392	99.0196	99.0196	97.545	95.5883	98.0392	100.49	99.4799	99.0196	95.5882	98.5303	91.6667	99.5098	100	98.5295	100
	133.92	98.5294	97.549	99.0196	98.5294	98.0352	95.5883	99.0196	100.49	99.4799	99.0196	95.5882	98.5303	93.1373	99.5098	100	98.5295	100.49
	134.4	98.5294	97.549	99.0196	99.0196	97.545	95.5883	98.5294	101.471	99.4799	98.5294	95.5882	97.5499	90.6863	100.49	100	98.5295	100
	134.88	98.0392	98.0392	99.0196	98.5294	97.545	96.0785	98.5294	101.961	98.9897	98.0392	95.5882	97.0597	91.6667	99.0196	99.5098	98.0393	100
	135.36	98.5294	97.549	99.0196	99.0196	97.545	96.0785	98.0392	101.471	99.4799	97.0588	96.0784	98.0401	91.6667	99.0196	100	98.0393	99.5098
	135.84	99.0196	97.549	99.0196	99.0196	97.545	96.0785	98.0392	101.471	98.9897	97.549	95.5882	98.0401	93.1373	100	100.49	98.5295	100
	136.32	98.5294	97.549	99.0196	98.5294	98.0352	96.0785	98.0392	101.471	98.9897	98.0392	95.5882	97.5499	91.1765	99.0196	100	98.0393	100
	136.8	98.5294	97.549	99.0196	98.5294	97.545	96.5687	98.0392	101.471	98.9897	98.0392	95.098	98.5303	93.1373	99.5098	100	98.0393	100
	137.28	98.5294	98.0392	99.0196	98.5294	98.0352	96.0785	97.549	101.961	98.9897	98.0392	95.5882	97.5499	92.1569	99.0196	100	98.5295	100
	137.76	98.5294	97.549	98.5294	98.5294	97.545	95.5883	97.549	101.471	98.0093	97.549	96.0784	97.5499	93.1373	99.0196	100	98.0393	100
	138.24	98.5294	97.549	98.5294	98.5294	97.545	95.5883	97.549	101.471	98.4995	98.0392	96.0784	99.0205	90.6863	100	100	98.5295	100
	138.72	98.0392	97.549	99.0196	99.0196	98.5254	95.5883	97.549	101.471	98.9897	98.0392	96.5686	99.5107	92.1569	99.5098	100	98.5295	100
	139.2	98.0392	97.0588	99.0196	98.5294	98.0352	96.0785	98.0392	100.98	98.4995	98.5294	96.0784	99.0205	92.6471	99.5098	100	98.0393	99.5098
	139.68	98.5294	97.549	98.5294	98.5294	98.0352	95.5883	99.0196	101.471	98.0093	98.0392	96.5686	98.0401	93.1373	99.0196	100	98.0393	100
	140.16	98.5294	97.549	99.0196	99.0196	98.0352	95.5883	98.5294	101.471	98.4995	98.0392	95.5882	98.0401	91.1765	99.0196	99.5098	98.0393	100
	140.64	98.5294	98.0392	99.5098	98.5294	97.545	95.5883	98.5294	101.471	98.4995	98.5294	95.5882	97.5499	93.6275	99.5098	99.5098	98.0393	100
	141.12	98.5294	98.0392	99.0196	98.5294	98.0352	96.0785	98.5294	101.471	98.4995	98.0392	95.5882	97.5499	92.1569	99.0196	100	98.0393	100
	141.6	98.0392	97.549	99.0196	99.0196	97.545	96.5687	98.5294	101.471	98.4995	97.549	96.0784	97.5499	92.6471	99.0196	100	98.0393	100
	142.08	98.0392	97.0588	99.0196	98.5294	97.0548	95.5883	98.0392	101.471	98.4995	98.0392	96.0784	98.0401	91.1765	99.0196	100	98.0393	100
	142.56	98.5294	97.549	99.0196	98.5294	97.0548	95.5883	98.0392	100.98	99.4799	98.0392	95.5882	97.5499	93.6275	99.0196	99.5098	97.5491	100
	143.04	98.5294	97.549	98.5294	99.0196	97.545	95.5883	98.0392	101.471	99.4799	98.5294	95.098	97.5499	91.6667	99.5098	99.5098	97.5491	100
	143.52	98.5294	98.0392	98.5294	98.5294	98.0352	95.0981	98.5294	101.471	98.9897	98.0392	95.5882	97.0597	91.6667	99.0196	100	97.5491	100
	144	97.549	97.549	99.0196	98.5294	98.0352	94.1177	97.0588	100.98	98.4995	98.0392	95.5882	97.0597	90.6863	98.0392	99.5098	97.5491	100
	144.48	98.0392	97.549	99.0196	98.5294	98.0352	94.1177	98.0392	100.98	98.9897	98.5294	96.0784	97.5499	92.6471	99.5098	99.5098	97.5491	99.5098
	144.96	98.0392	97.549	98.5294	98.5294	98.0352	94.6079	97.549	100.98	99.4799	98.0392	96.0784	97.5499	92.6471	98.5294	99.5098	97.5491	100
	145.44	98.0392	97.549	98.5294	98.5294	97.545	96.0785	98.0392	100.49	99.9701	97.549	95.5882	97.0597	92.1569	98.0392	100	97.5491	100
	145.92	97.549	98.0392	98.5294	98.5294	97.545	96.0785	98.0392	100.49	98.4995	98.0392	95.5882	98.0401	91.1765	99.0196	100	97.0589	100
	146.4	98.0392	97.0588	98.5294	98.5294	98.0352	95.5883	97.549	100.98	98.9897	98.0392	95.5882	98.5303	92.6471	98.5294	99.5098	97.0589	100
	146.88	98.5294	97.549	98.5294	99.0196	97.545	96.0785	98.0392	101.471	99.4799	98.0392	95.5882	99.0205	93.1373	98.5294	99.5098	97.0589	100
	147.36	98.5294	98.0392	99.0196	99.0196	97.545	96.5687	99.0196	100.98	99.4799	97.549	96.0784	98.0401	92.1569	99.0196	99.5098	97.0589	100
	147.84	98.5294	97.549	98.5294	98.5294	98.0352	96.5687	98.5294	100.49	99.4799	97.549	95.5882	97.5499	91.1765	98.0392	100	97.0589	100
	148.32	98.0392	97.549	98.5294	99.5098	97.545	96.0785	98.0392	100.49	98.9897	98.5294	95.5882	98.5303	92.6471	99.0196	99.5098	97.0589	100
	148.8	98.0392	97.549	98.5294	99.0196	98.0352	96.0785	98.0392	101.471	98.9897	98.5294	95.5882	98.5303	92.6471	98.0392	100	97.0589	100
	149.28	97.549	98.0392	99.0196	98.5294	98.0352	96.5687	98.0392	101.471	98.9897	98.0392	95.5882	98.0401	91.6667	98.0392	100	96.5687	100
	149.76	98.5294	98.0392	98.5294	98.5294	97.545	96.0785	98.0392	101.471	99.4799	98.0392	95.5882	98.5303	91.6667	98.5294	100	96.5687	100
	150.24	98.0392	97.549	98.5294	98.5294	97.545	95.5883	97.549	101.961	98.4995	98.0392	95.5882	97.5499	92.1569	98.0392	100	96.5687	100
	150.72	98.0392	98.0392	99.0196	98.5294	97.545	95.5883	97.0588	101.471	98.9897	98.0392	95.5882	98.0401	93.1373	98.0392	100	96.5687	100
	151.2	98.0392	97.549	99.0196	98.5294	97.545	94.6079	97.549	101.471	98.9897	98.0392	95.5882	96.5695	91.6667	98.5294	100	96.5687	100
	151.68	98.0392	97.549	98.5294	99.0196	97.545	95.0981	98.0392	101.471	98.9897	97.549	95.5882	97.5499	93.1373	98.0392	100	96.0785	100
	152.16	97.549	97.0588	99.0196	99.0196	97.545	95.5883	97.549	100.98	98.9897	98.0392	95.098	98.0401	93.1373	99.0196	100	96.5687	100
	152.64	97.549	97.0588	99.0196	99.0196	97.545	95.5883	97.549	100.49	98.9897	97.549	95.5882	97.5499	94.1176	98.5294	100	96.5687	100
	153.12	98.0392	97.549	99.0196	99.0196	97.545	94.6079	97.549	100.98	98.4995	97.549	95.5882	98.0401	90.6863	97.549	99.5098	96.5687	100
	153.6	98.0392	97.549	99.5098	99.0196	97.545	95.5883	97.549	100.49	98.9897	97.549	95.5882	97.5499	93.1373	99.0196	100	96.5687	100
	154.08	98.5294	97.0588	99.0196	99.0196	97.545	96.0785	98.0392	100.49	98.9897	97.549	95.098	97.5499	92.1569	98.0392	100	96.0785	100
	154.56	98.5294	97.549	99.0196	99.0196	98.0352	96.5687	98.0392	101.471	98.9897	98.0392	95.5882	97.5499	92.1569	97.549	99.5098	96.0785	100
	155.04	98.5294	97.0588	98.5294	98.5294	97.545	96.5687	97.549	100.49	98.4995	97.549	95.5882	97.0597	90.1961	98.5294	100	96.0785	100
	155.52	98.5294	97.0588	99.0196	98.5294	98.0352	96.5687	97.0588	101.471	98.4995	97.549	95.5882	97.0597	91.6667	98.0392	100	95.5883	100
	156	97.549	96.5686	99.0196	98.5294	97.545	96.0785	97.549	100.98	99.4799	98.0392	95.5882	97.5499	91.1765	98.0392	100	95.5883	100
	156.48	98.0392	97.0588	99.0196	99.0196	97.545	96.0785	97.549	100.98	98.9897	98.5294	95.098	98.5303	93.1373	98.5294	100	95.5883	100
	156.96	98.0392	97.0588	99.0196	99.0196	97.545	94.6079	98.0392	101.471	98.9897	98.5294	95.098	98.0401	91.1765	97.549	99.5098	95.5883	100
	157.44	98.0392	97.0588	99.0196	99.0196	97.545	94.6079	98.0392	100.98	98.9897	97.549	95.5882	98.0401	92.6471	98.0392	100	95.5883	100
	157.92	98.0392	97.549	99.0196	99.5098	97.545	95.0981	97.549	100.49	99.4799	97.549	95.5882	98.0401	91.6667	97.549	100	95.5883	99.5098
	158.4	98.0392	97.0588	99.0196	99.0196	98.0352	95.5883	98.0392	100.98	98.9897	98.0392	95.098	98.5303	92.1569	97.549	99.5098	95.5883	100
	158.88	97.549	97.0588	99.0196	99.0196	97.545	94.6079	97.549	100.98	99.4799	98.0392	95.5882	97.5499	90.1961	98.5294	99.5098	95.5883	99.5098
	159.36	98.0392	97.549	98.5294	99.0196	97.545	96.0785	97.549	100.98	99.4799	97.549	95.5882	97.0597	92.6471	98.0392	100	95.0981	100
	159.84	98.0392	97.549	98.5294	98.5294	97.545	96.0785	98.0392	100.98	99.4799	98.0392	95.5882	97.5499	92.6471	97.549	100	95.0981	100
	160.32	97.549	97.549	99.0196	99.0196	97.545	96.0785	97.549	100.98	99.4799	98.0392	95.098	97.5499	93.1373	98.0392	100	95.0981	100
	160.8	97.549	97.549	99.0196	99.0196	97.545	96.0785	97.549	100.98	99.4799	98.5294	95.5882	98.0401	90.6863	97.549	100	95.0981	100
	161.28	98.0392	97.0588	99.0196	98.5294	97.545	96.0785	97.0588	100.49	98.9897	97.549	96.0784	99.0205	92.1569	97.549	100	95.0981	100
	161.76	98.0392	97.549	99.0196	99.0196	97.545	95.0981	97.549	100.98	99.9701	97.549	95.5882	97.5499	91.6667	98.0392	99.5098	95.0981	100
	162.24	98.5294	97.0588	99.0196	99.0196	97.545	95.5883	97.0588	100.49	99.4799	98.0392	95.5882	97.5499	92.1569	97.549	99.0196	95.0981	100
	162.72	98.0392	96.5686	99.0196	99.0196	97.545	96.0785	98.0392	100.49	98.9897	97.549	95.098	97.0597	90.6863	97.0588	100	95.0981	100
	163.2	98.0392	97.0588	99.0196	99.0196	97.545	97.0589	97.549	101.471	99.4799	97.549	95.098	97.0597	92.1569	98.0392	100	94.6079	99.5098
	163.68	98.5294	97.549	99.0196	98.5294	97.545	96.5687	98.5294	100.98	98.9897	98.0392	95.5882	97.0597	92.1569	97.0588	100	95.0981	99.5098
	164.16	98.0392	97.549	99.0196	99.0196	97.0548	96.0785	98.0392	100.49	98.9897	98.0392	95.5882	99.0205	91.6667	98.0392	99.5098	94.6079	99.5098
	164.64	98.0392	97.549	99.0196	99.5098	97.0548	95.5883	97.549	100.49	98.9897	98.0392	96.0784	98.5303	92.1569	98.0392	100	94.6079	100
	165.12	98.5294	97.549	98.5294	99.0196	97.545	95.5883	97.549	100.49	98.0093	98.0392	95.5882	98.0401	91.6667	97.549	99.5098	94.6079	100
	165.6	98.0392	97.549	99.0196	99.0196	98.0352	96.0785	97.549	100.98	98.0093	97.549	95.098	97.0597	93.1373	97.549	100	94.6079	100
	166.08	98.0392	97.0588	99.0196	98.5294	98.0352	95.5883	98.0392	100.49	98.4995	97.549	95.5882	97.0597	90.1961	97.0588	99.5098	94.1177	100
	166.56	98.0392	97.0588	98.5294	98.5294	98.0352	95.5883	98.0392	100.98	98.9897	97.549	95.098	97.0597	92.1569	97.0588	100	94.1177	100
	167.04	98.0392	97.549	99.0196	98.5294	98.0352	96.0785	97.549	100.98	99.4799	98.0392	95.5882	97.0597	92.6471	97.549	100	94.1177	100
	167.52	98.0392	97.549	99.0196	99.0196	97.545	95.5883	96.5686	100.49	98.9897	98.0392	95.098	97.5499	92.1569	97.549	100	94.1177	100
	168	97.549	97.549	99.0196	99.0196	97.545	96.0785	97.549	100.98	98.4995	98.0392	95.5882	97.5499	90.6863	97.0588	100	94.1177	100
	168.48	98.0392	97.0588	99.0196	98.5294	97.545	95.5883	98.0392	100.49	98.4995	97.549	95.098	98.0401	92.6471	97.549	100	94.1177	100
	168.96	98.0392	97.0588	99.0196	98.5294	98.0352	96.5687	98.5294	100.49	98.4995	98.0392	95.5882	97.5499	92.1569	97.0588	99.5098	94.1177	100
	169.44	97.549	96.5686	99.5098	99.0196	97.545	96.5687	97.549	100.49	98.4995	98.0392	95.5882	97.5499	92.6471	97.0588	99.5098	93.6275	100
	169.92	97.549	97.0588	99.0196	99.0196	97.0548	96.0785	98.0392	100.98	98.0093	98.0392	95.5882	96.5695	91.1765	97.549	99.5098	93.6275	99.5098
	170.4	98.0392	97.549	98.5294	98.5294	97.545	96.0785	98.0392	100.49	98.0093	97.549	95.098	97.5499	92.1569	96.5686	99.5098	93.6275	100
	170.88	98.0392	97.0588	99.0196	98.5294	97.545	95.5883	97.549	100.49	98.0093	97.549	95.098	97.0597	92.6471	96.5686	99.5098	93.6275	99.5098
	171.36	98.5294	97.549	99.0196	99.0196	97.545	96.0785	97.549	100.98	98.4995	97.549	95.5882	97.0597	91.1765	97.0588	100	93.6275	100
	171.84	98.5294	97.549	99.0196	99.0196	97.545	96.5687	98.0392	100.98	98.9897	98.0392	95.098	97.0597	92.1569	97.0588	100	93.1373	100
	172.32	98.5294	97.549	99.0196	98.5294	97.545	96.5687	98.0392	100.98	99.9701	97.549	95.098	98.0401	92.1569	96.5686	100	93.1373	100
	172.8	98.5294	97.0588	99.0196	98.5294	97.545	96.0785	97.549	100.98	98.4995	98.0392	95.5882	97.5499	93.1373	97.0588	99.5098	93.1373	100
	173.28	98.0392	96.5686	99.0196	98.5294	97.545	96.0785	98.0392	100.49	99.4799	97.549	95.098	97.5499	91.1765	96.5686	99.5098	93.1373	99.5098
	173.76	97.549	97.0588	99.0196	98.5294	97.545	96.0785	97.549	100.98	98.9897	98.0392	95.098	97.0597	92.1569	96.5686	99.5098	93.1373	100
	174.24	98.5294	97.549	99.0196	99.0196	97.545	95.5883	97.549	100.98	98.0093	97.549	95.098	96.5695	91.1765	97.0588	99.5098	93.1373	100
	174.72	98.0392	97.0588	99.0196	99.0196	97.545	96.0785	97.549	100.98	98.4995	97.549	95.098	96.5695	93.1373	97.0588	100	93.1373	100
	175.2	97.549	97.0588	99.0196	99.0196	97.0548	96.0785	97.549	101.961	98.0093	98.0392	95.5882	98.0401	91.1765	96.5686	100	93.1373	100
	175.68	98.0392	96.5686	98.5294	98.5294	97.0548	96.0785	96.5686	101.471	98.4995	97.549	95.098	98.5303	92.1569	96.5686	100	92.6471	100
	176.16	98.0392	97.0588	98.5294	98.5294	97.0548	96.0785	97.549	100.49	98.9897	97.549	95.5882	97.5499	91.6667	96.5686	100	92.6471	100
	176.64	97.549	97.0588	98.5294	98.5294	97.0548	95.0981	97.0588	100.49	98.9897	98.0392	95.5882	97.5499	92.6471	96.0784	100	92.6471	100
	177.12	97.549	97.549	99.0196	98.5294	97.0548	96.0785	97.0588	100.98	98.9897	98.0392	95.5882	97.5499	90.1961	96.5686	100	92.6471	99.5098
	177.6	98.5294	97.549	99.0196	99.0196	97.545	96.0785	97.0588	100.49	99.4799	98.0392	95.5882	97.5499	93.1373	96.0784	100	92.6471	99.5098
	178.08	98.5294	98.0392	99.5098	99.5098	97.545	96.0785	97.549	100.49	98.9897	97.549	95.098	99.0205	93.1373	96.0784	99.5098	92.1569	100
	178.56	98.5294	97.549	99.5098	99.0196	97.545	95.5883	98.0392	100.98	99.9701	97.549	95.5882	98.5303	92.1569	96.5686	99.5098	92.1569	100
	179.04	98.0392	97.549	99.0196	98.5294	98.0352	96.0785	98.0392	100.98	98.9897	97.549	95.5882	98.0401	90.6863	96.0784	100	92.1569	100
	179.52	97.549	97.549	99.0196	98.5294	98.0352	96.0785	98.5294	100.49	98.9897	98.5294	95.098	97.0597	92.1569	96.5686	99.5098	92.1569	100
	180	98.0392	97.549	99.0196	98.5294	97.545	94.1177	97.549	100.98	98.9897	98.5294	95.098	96.0793	93.1373	96.5686	100	92.1569	100
	180.48	97.549	97.0588	98.5294	99.0196	97.0548	93.6275	97.0588	100.98	98.9897	98.5294	95.098	97.5499	91.6667	96.5686	100	92.1569	100
	180.96	97.549	97.549	99.0196	98.5294	97.0548	94.6079	97.549	100.98	98.9897	98.0392	95.098	97.5499	93.1373	96.0784	100	91.6667	100
	181.44	97.549	97.549	98.5294	98.5294	97.545	96.0785	98.0392	100.49	98.9897	97.549	95.098	96.5695	92.6471	96.0784	99.5098	91.6667	100
	181.92	98.0392	97.549	99.0196	98.5294	97.545	96.0785	98.0392	100	98.9897	98.0392	95.5882	96.5695	93.1373	96.5686	99.5098	91.6667	100
	182.4	98.5294	97.0588	99.5098	99.0196	97.545	95.5883	97.549	100.49	98.9897	98.5294	95.5882	98.0401	90.6863	96.0784	99.5098	91.6667	100
	182.88	98.0392	96.5686	99.0196	99.0196	97.545	95.0981	97.549	100.98	98.9897	98.0392	95.098	98.5303	92.6471	95.5882	99.5098	91.6667	100
	183.36	98.0392	97.0588	98.5294	99.0196	97.545	95.0981	97.549	101.471	98.9897	98.0392	95.5882	99.0205	92.6471	96.0784	100	91.1765	100
	183.84	98.0392	96.5686	99.0196	98.5294	97.0548	94.6079	97.549	100.98	98.4995	98.0392	95.098	99.0205	93.6275	95.5882	99.5098	91.1765	100
	184.32	98.0392	96.5686	99.5098	98.5294	97.545	95.5883	98.5294	100.49	98.9897	98.0392	95.5882	97.5499	90.1961	96.0784	99.5098	91.1765	100
	184.8	98.0392	97.0588	99.0196	99.0196	97.545	95.0981	98.0392	100.98	98.4995	97.549	95.098	97.5499	92.1569	96.0784	99.5098	91.1765	100
	185.28	98.0392	96.5686	98.5294	99.0196	97.545	96.0785	97.549	100.98	98.4995	98.0392	95.098	97.5499	92.6471	95.5882	99.5098	91.1765	100
	185.76	97.549	97.549	99.0196	98.5294	97.545	95.5883	97.549	100.49	98.4995	97.549	96.0784	97.5499	92.1569	96.0784	99.5098	91.1765	100
	186.24	97.549	97.0588	99.0196	98.5294	98.0352	95.0981	98.0392	100.49	98.4995	97.549	95.5882	98.5303	89.7059	95.5882	99.5098	90.6863	100
	186.72	98.0392	97.0588	99.0196	99.0196	97.545	95.5883	97.549	100.49	99.4799	97.549	95.098	97.5499	92.1569	95.5882	99.5098	90.6863	99.5098
	187.2	98.0392	97.0588	99.5098	98.5294	97.545	96.0785	98.0392	100.98	98.4995	97.549	95.5882	97.5499	93.1373	95.5882	100	90.6863	100
	187.68	98.0392	97.549	99.0196	98.5294	97.545	95.5883	98.5294	100.49	98.9897	98.0392	95.5882	96.5695	91.6667	96.0784	99.5098	90.6863	100
	188.16	97.549	97.0588	99.0196	98.5294	98.0352	95.0981	97.0588	100.49	98.9897	98.0392	95.098	95.5891	91.6667	95.098	99.5098	90.6863	99.5098
	188.64	97.549	97.0588	98.5294	98.0392	97.545	95.5883	97.549	100.49	98.9897	98.5294	94.6078	95.5891	92.1569	95.098	99.0196	90.1961	99.5098
	189.12	98.0392	96.5686	99.0196	98.0392	97.545	95.5883	98.0392	100.49	98.9897	98.0392	95.098	97.0597	93.1373	95.098	99.5098	90.1961	100
	189.6	98.0392	97.0588	99.0196	98.5294	97.545	95.5883	97.549	100	98.4995	98.0392	95.5882	98.0401	90.1961	94.6078	99.5098	90.1961	100
	190.08	98.0392	97.549	99.0196	98.0392	96.5646	96.0785	97.549	100	98.4995	98.0392	95.5882	98.0401	92.1569	94.6078	99.5098	90.1961	99.5098
	190.56	97.549	97.549	98.5294	98.5294	97.0548	96.0785	97.549	100.49	97.5191	97.549	95.5882	97.5499	92.6471	95.5882	99.5098	90.1961	100
	191.04	98.0392	97.0588	98.5294	98.5294	97.0548	96.0785	97.549	100.98	98.9897	98.0392	95.098	97.0597	92.1569	94.6078	99.5098	90.1961	100
	191.52	98.0392	97.0588	99.0196	98.5294	97.0548	95.5883	98.0392	100.98	98.4995	98.0392	95.098	96.5695	91.6667	94.6078	99.5098	89.7059	100
	192	97.549	97.0588	99.0196	98.5294	98.0352	96.0785	98.5294	101.471	98.9897	98.5294	95.5882	96.5695	92.1569	95.5882	99.5098	89.7059	100
	192.48	97.549	97.0588	99.0196	99.0196	97.545	95.5883	97.549	100.49	98.4995	97.549	95.5882	97.5499	93.6275	95.098	99.5098	89.7059	100
	192.96	97.549	97.0588	98.5294	99.0196	97.0548	95.5883	97.549	100.98	98.4995	98.0392	94.6078	97.0597	90.6863	94.1176	99.5098	89.7059	100
	193.44	97.549	97.0588	98.5294	99.0196	97.0548	95.0981	97.0588	100.49	98.4995	98.0392	94.6078	98.0401	93.1373	95.098	99.0196	89.7059	99.5098
	193.92	98.5294	96.5686	99.0196	99.0196	97.0548	96.0785	98.0392	100	98.4995	98.0392	95.098	98.5303	92.6471	94.6078	99.0196	89.7059	100
	194.4	97.549	96.5686	99.0196	99.0196	97.545	96.0785	97.549	100.49	98.4995	97.549	95.098	98.0401	92.6471	94.6078	100	89.2157	99.5098
	194.88	97.549	97.0588	98.5294	98.5294	97.0548	96.0785	97.549	100.49	98.9897	98.0392	95.5882	97.0597	91.1765	95.5882	99.5098	89.2157	100
	195.36	97.549	97.549	98.5294	99.0196	97.545	95.5883	97.0588	100.49	99.4799	98.5294	95.098	97.0597	92.6471	94.6078	99.5098	88.7255	99.5098
	195.84	98.0392	97.0588	99.0196	98.5294	97.545	94.1177	97.0588	100.49	98.9897	98.0392	95.5882	97.5499	93.6275	94.1176	99.5098	88.7255	99.5098
	196.32	98.0392	97.0588	98.5294	98.5294	97.545	93.6275	97.549	100.49	98.4995	97.549	95.098	98.0401	90.6863	94.6078	100	88.7255	99.5098
	196.8	97.549	97.0588	98.5294	98.5294	97.545	95.0981	97.549	100.49	98.4995	98.0392	95.098	97.5499	91.1765	93.6275	99.0196	88.7255	99.5098
	197.28	97.0588	96.5686	98.5294	98.5294	97.0548	94.6079	97.0588	100.98	98.4995	98.0392	94.6078	98.0401	91.6667	94.1176	99.5098	88.7255	99.5098
	197.76	97.549	97.0588	99.0196	98.5294	97.545	95.5883	97.0588	100.98	98.0093	97.549	94.6078	98.0401	92.6471	94.6078	99.5098	88.2353	99.5098
	198.24	97.549	96.5686	99.0196	98.5294	97.545	95.5883	96.5686	100.98	98.0093	98.0392	94.6078	97.5499	90.1961	93.6275	99.0196	88.7255	99.5098
	198.72	98.0392	97.0588	99.0196	98.0392	97.545	95.5883	97.549	100.49	98.4995	98.5294	94.6078	97.5499	93.1373	94.1176	99.5098	88.2353	99.5098
	199.2	98.0392	96.5686	98.5294	98.0392	97.545	95.0981	98.0392	100.98	98.4995	98.0392	94.6078	97.0597	93.6275	94.6078	99.5098	88.2353	100
	199.68	98.5294	96.5686	99.0196	98.5294	97.0548	94.6079	97.0588	100.98	98.9897	98.0392	95.098	97.0597	90.6863	94.1176	99.0196	88.2353	99.5098
	200.16	97.549	97.0588	98.5294	98.5294	97.545	95.0981	97.0588	100.49	98.4995	98.0392	95.5882	97.5499	92.1569	94.1176	99.5098	88.2353	99.5098
	200.64	97.549	96.5686	99.0196	99.0196	97.545	95.0981	97.0588	100	98.9897	97.549	95.5882	98.0401	93.1373	93.6275	99.0196	87.7451	99.5098
	201.12	97.549	97.0588	98.5294	98.5294	97.0548	95.0981	97.0588	100.49	98.4995	98.0392	95.098	97.5499	91.6667	94.6078	99.5098	88.2353	100
	201.6	97.549	97.0588	98.5294	98.5294	97.545	95.5883	97.0588	100.49	98.4995	97.549	95.098	97.5499	91.1765	93.6275	99.5098	87.7451	99.5098
	202.08	98.0392	97.549	98.5294	98.5294	97.545	95.5883	97.0588	100.98	98.9897	97.549	95.098	97.0597	91.6667	93.6275	100	87.2549	99.5098
	202.56	97.549	97.549	99.0196	98.5294	97.545	95.5883	97.549	100.98	98.9897	98.0392	95.5882	96.5695	93.6275	94.1176	99.5098	87.2549	99.5098
	203.04	97.549	97.0588	99.0196	98.5294	97.0548	95.0981	97.549	100.98	98.4995	98.0392	95.098	96.5695	90.6863	93.1373	99.5098	87.2549	99.5098
	203.52	97.549	96.5686	98.5294	98.5294	97.545	94.6079	97.0588	100.98	98.4995	97.549	95.098	98.0401	92.1569	93.6275	100	87.2549	99.5098
	204	98.0392	96.5686	98.5294	98.5294	97.0548	95.5883	96.5686	100	98.4995	96.5686	95.098	97.5499	92.6471	94.1176	100	87.2549	99.5098
	204.48	98.0392	96.5686	98.5294	98.0392	97.0548	95.5883	96.5686	100	98.9897	97.0588	95.098	98.0401	92.6471	93.1373	99.0196	86.7648	99.5098
	204.96	97.549	97.0588	98.5294	98.5294	97.0548	95.0981	97.549	101.471	98.4995	97.549	95.098	97.0597	89.7059	92.6471	99.5098	86.7648	99.5098
	205.44	97.549	97.0588	98.5294	99.0196	97.545	95.0981	96.5686	100.98	98.9897	98.5294	95.098	97.0597	92.6471	94.1176	99.5098	86.7648	99.5098
	205.92	97.549	97.0588	99.0196	98.5294	97.0548	95.5883	97.549	100.49	98.9897	97.549	94.6078	97.5499	91.1765	93.1373	99.5098	86.7648	100
	206.4	97.0588	97.0588	99.0196	98.5294	97.545	95.5883	97.0588	100.98	98.9897	98.0392	94.6078	97.5499	92.1569	92.6471	99.0196	86.7648	99.5098
	206.88	97.549	97.0588	99.0196	98.5294	97.545	96.0785	96.5686	100.49	98.4995	98.0392	95.098	97.0597	91.6667	93.6275	99.0196	86.2746	99.5098
	207.36	97.549	96.5686	99.0196	98.5294	97.545	96.5687	97.0588	100.98	98.0093	98.0392	94.6078	96.5695	91.6667	93.1373	99.5098	86.2746	99.5098
	207.84	97.549	96.0784	98.5294	99.0196	97.0548	96.0785	97.0588	100.49	98.0093	97.549	95.098	97.5499	93.6275	93.1373	99.5098	86.2746	99.5098
	208.32	97.0588	96.5686	99.0196	98.5294	97.0548	96.0785	96.5686	100.98	98.9897	97.549	95.098	97.5499	90.6863	93.6275	99.5098	86.2746	99.5098
	208.8	97.0588	96.0784	98.5294	98.5294	97.0548	95.5883	97.549	101.471	98.9897	98.0392	95.098	97.5499	92.1569	92.6471	99.5098	86.2746	100
	209.28	97.549	96.5686	99.0196	98.5294	97.0548	95.5883	97.549	100.49	98.0093	98.0392	95.5882	98.0401	91.6667	92.6471	99.5098	85.7844	100
	209.76	97.0588	97.0588	99.0196	98.0392	97.545	95.0981	97.549	100	98.0093	98.0392	95.5882	97.5499	93.6275	93.1373	99.5098	85.7844	99.5098
	210.24	97.549	96.5686	99.0196	98.5294	97.545	94.6079	97.549	100.98	98.0093	97.549	95.098	97.0597	90.1961	92.6471	99.5098	85.7844	100
	210.72	97.549	97.0588	98.5294	99.0196	97.0548	95.0981	97.549	100.49	98.4995	98.0392	95.098	97.0597	91.6667	93.1373	99.5098	85.7844	100
	211.2	97.549	97.0588	98.5294	98.5294	97.0548	96.0785	97.549	100.49	99.4799	98.0392	95.098	97.0597	91.6667	92.6471	99.5098	85.7844	100
	211.68	97.549	96.5686	99.0196	98.0392	97.545	96.0785	97.549	100.49	99.4799	97.549	94.6078	97.5499	92.1569	92.6471	99.5098	85.2942	100
	212.16	97.549	97.0588	99.0196	98.5294	97.0548	95.5883	98.0392	100	98.9897	97.549	95.098	97.5499	90.1961	92.1569	99.0196	85.2942	100
	212.64	97.549	97.0588	98.5294	98.5294	96.5646	96.0785	97.0588	100.49	98.9897	98.0392	95.098	97.0597	92.1569	92.1569	100	84.804	100
	213.12	97.549	96.5686	99.0196	98.5294	97.0548	95.5883	97.549	100.98	98.4995	97.549	95.098	97.5499	91.6667	93.1373	100	84.804	100
	213.6	97.549	97.0588	99.0196	98.0392	97.0548	95.5883	97.549	100.98	98.9897	97.549	95.098	97.5499	92.1569	92.1569	99.5098	84.804	100
	214.08	97.549	97.549	98.5294	98.5294	97.0548	94.6079	97.0588	100.49	98.9897	97.549	95.098	96.5695	90.6863	92.1569	99.5098	84.3138	99.5098
	214.56	97.549	97.549	99.0196	98.5294	97.0548	95.5883	97.0588	100.49	98.9897	98.0392	95.098	97.5499	92.1569	92.6471	99.5098	84.3138	100
	215.04	97.0588	97.0588	99.0196	98.0392	97.0548	95.5883	96.5686	100.49	98.4995	97.549	95.098	97.0597	92.6471	91.6667	99.0196	84.3138	100
	215.52	97.549	97.0588	99.0196	98.5294	97.0548	95.5883	97.0588	100.49	98.9897	97.0588	94.6078	98.0401	90.1961	92.1569	99.5098	84.3138	100
	216	97.549	97.0588	98.5294	98.0392	97.0548	95.0981	95.5882	100.49	98.4995	97.549	95.098	98.0401	92.6471	92.1569	99.5098	84.3138	100
	216.48	97.549	96.5686	98.5294	98.0392	97.0548	95.5883	96.5686	100.49	98.4995	98.0392	95.098	96.5695	92.1569	92.1569	99.5098	84.3138	99.5098
	216.96	97.0588	96.5686	99.0196	98.5294	97.0548	95.5883	97.0588	100.49	98.9897	98.0392	95.098	97.0597	92.1569	91.6667	99.5098	83.8236	100
	217.44	97.0588	96.5686	99.0196	99.0196	97.0548	95.5883	97.549	100.98	98.4995	98.0392	94.6078	97.5499	91.1765	91.1765	99.5098	83.8236	100
	217.92	97.549	96.5686	98.5294	98.5294	97.0548	95.5883	97.0588	100.98	98.9897	98.0392	95.5882	97.5499	92.1569	92.1569	99.5098	83.8236	100
	218.4	97.549	97.0588	98.5294	98.0392	97.0548	95.5883	97.549	100.49	98.9897	97.0588	95.5882	97.0597	93.6275	91.1765	99.5098	83.8236	100
	218.88	97.549	97.0588	98.5294	98.0392	97.545	95.0981	97.549	100.49	99.4799	97.549	95.098	96.5695	91.1765	91.6667	99.5098	83.3334	100
	219.36	97.549	97.0588	99.0196	98.0392	97.0548	95.5883	97.0588	100	98.9897	98.0392	95.5882	96.5695	92.1569	91.6667	99.5098	83.8236	100
	219.84	97.549	96.5686	99.0196	98.0392	97.0548	95.5883	97.0588	100.49	98.9897	98.0392	95.098	97.0597	92.1569	91.1765	100	83.8236	100
	220.32	97.0588	97.549	98.5294	98.5294	97.0548	96.0785	97.0588	100	98.9897	98.0392	94.6078	97.5499	92.6471	91.1765	99.5098	83.3334	100
	220.8	97.0588	97.0588	99.0196	99.0196	97.545	95.5883	96.5686	100	99.4799	98.0392	94.6078	98.0401	90.6863	91.6667	99.5098	83.3334	100
	221.28	97.549	96.5686	99.0196	98.5294	97.545	96.0785	96.5686	100.49	98.9897	98.0392	94.6078	97.0597	92.1569	91.6667	99.5098	82.8432	100
	221.76	97.0588	96.5686	98.5294	98.5294	97.545	94.6079	96.5686	100.98	98.0093	97.549	94.6078	97.0597	92.1569	90.6863	99.5098	82.8432	100
	222.24	97.549	96.5686	99.0196	98.5294	97.0548	94.6079	96.5686	100.49	98.4995	97.549	95.098	97.5499	91.6667	90.6863	99.5098	82.8432	99.5098
	222.72	97.0588	96.5686	99.0196	98.5294	97.0548	94.6079	96.0784	100.49	98.4995	98.0392	95.098	97.0597	91.1765	92.1569	99.5098	82.353	100
	223.2	97.549	97.0588	98.5294	98.0392	97.0548	95.0981	97.549	100.49	98.0093	98.0392	95.098	97.0597	92.1569	90.6863	99.5098	82.353	100
	223.68	97.0588	97.0588	99.0196	98.5294	97.0548	95.0981	97.549	100.49	98.9897	97.549	95.098	98.0401	92.6471	91.1765	99.5098	82.353	100
	224.16	97.549	96.5686	99.0196	98.5294	97.0548	95.0981	97.549	100	98.9897	97.549	95.098	97.5499	90.6863	91.1765	99.5098	82.353	99.5098
	224.64	97.549	97.0588	98.5294	98.0392	97.0548	95.5883	97.0588	100.49	98.4995	97.549	95.098	97.0597	91.1765	90.6863	99.5098	81.8628	99.5098
	225.12	97.549	96.5686	99.0196	98.0392	97.0548	95.0981	96.5686	100.49	98.4995	97.549	95.098	96.5695	91.1765	90.6863	99.5098	81.8628	100
	225.6	97.549	97.0588	98.5294	98.5294	97.545	94.6079	97.0588	100.98	98.4995	98.0392	94.6078	97.0597	91.6667	90.1961	99.5098	81.8628	99.5098
	226.08	97.549	96.5686	98.5294	98.5294	97.0548	94.6079	97.549	100.49	98.0093	98.0392	95.098	97.5499	89.7059	90.6863	99.5098	81.8628	99.5098
	226.56	97.549	96.5686	99.0196	98.0392	97.545	95.0981	97.549	100.49	98.9897	98.0392	94.6078	96.5695	91.6667	90.1961	99.5098	81.8628	100
	227.04	97.549	96.0784	98.5294	98.0392	97.0548	95.5883	97.0588	101.471	98.4995	97.549	95.098	97.0597	92.1569	89.7059	100	81.3726	99.5098
	227.52	97.549	97.0588	98.5294	98.5294	97.0548	94.6079	97.549	100.49	98.0093	98.0392	95.098	97.0597	92.1569	90.6863	100	80.8824	99.5098
	228	97.549	96.5686	98.5294	98.5294	97.0548	94.1177	97.0588	100.98	98.0093	98.0392	95.098	98.5303	90.1961	90.6863	99.5098	80.8824	99.5098
	228.48	97.0588	96.5686	99.0196	98.5294	97.545	95.0981	96.5686	100.98	98.0093	97.549	94.6078	98.0401	91.6667	90.1961	99.5098	80.8824	100
	228.96	97.0588	96.5686	99.0196	98.0392	97.0548	95.0981	96.5686	100.98	98.0093	98.0392	95.098	97.0597	92.6471	89.7059	99.5098	80.8824	100
	229.44	97.0588	96.5686	98.5294	98.5294	96.0744	94.6079	98.0392	100.49	98.0093	97.549	95.098	95.0989	91.1765	90.1961	99.5098	80.8824	99.5098
	229.92	97.0588	96.5686	98.5294	98.5294	96.5646	94.1177	97.0588	100.98	98.4995	97.0588	95.5882	96.0793	91.6667	89.7059	99.5098	80.3922	99.5098
	230.4	97.0588	96.0784	98.5294	99.0196	97.0548	94.6079	97.0588	101.471	98.9897	97.549	95.098	96.5695	92.1569	89.7059	99.0196	80.3922	100
	230.88	97.549	96.5686	98.5294	98.0392	97.0548	94.1177	96.5686	100.98	99.4799	97.549	94.6078	96.0793	91.6667	89.7059	99.5098	80.3922	99.5098
	231.36	97.549	96.5686	99.0196	98.0392	97.545	95.5883	97.549	101.471	98.4995	98.0392	94.6078	96.5695	90.6863	90.1961	99.5098	79.902	99.5098
	231.84	97.0588	96.0784	98.5294	98.0392	97.0548	95.0981	98.0392	100.49	98.0093	97.549	95.098	98.5303	91.6667	89.2157	99.5098	79.902	100
	232.32	97.549	96.5686	98.5294	98.5294	97.545	95.5883	98.0392	100.49	97.5191	97.549	94.6078	97.5499	93.1373	89.2157	99.5098	79.902	100
	232.8	97.0588	96.5686	98.5294	98.5294	97.0548	95.5883	97.0588	100.49	98.0093	98.0392	94.6078	97.0597	90.1961	89.7059	99.5098	79.902	100
	233.28	97.0588	97.0588	98.5294	98.0392	97.545	95.0981	97.0588	100.49	98.4995	97.549	95.098	97.5499	91.6667	88.7255	99.5098	79.902	99.5098
	233.76	97.0588	97.0588	98.5294	98.5294	97.0548	95.0981	97.549	100.49	98.9897	97.549	95.098	96.5695	92.1569	89.2157	99.5098	79.902	100
	234.24	97.0588	96.5686	98.5294	98.0392	97.0548	95.0981	97.549	100.98	98.4995	97.549	95.098	95.5891	91.6667	89.2157	99.5098	79.4118	100
	234.72	97.0588	96.5686	99.0196	98.0392	97.545	95.5883	97.0588	100.98	98.4995	97.549	95.098	97.0597	90.1961	88.7255	99.5098	79.4118	100
	235.2	97.0588	96.0784	98.5294	98.5294	98.0352	95.5883	97.549	100.49	98.9897	97.549	95.098	98.0401	92.1569	89.2157	99.0196	79.4118	99.5098
	235.68	97.0588	96.5686	99.0196	98.0392	97.545	94.6079	97.549	100.98	98.0093	98.0392	95.098	97.5499	93.1373	88.2353	99.5098	78.9216	100
	236.16	97.0588	97.0588	99.0196	98.0392	96.5646	95.5883	97.549	100.98	98.4995	97.549	95.098	97.0597	91.6667	88.7255	99.5098	78.9216	99.5098
	236.64	97.0588	96.5686	99.0196	98.0392	97.545	94.6079	97.549	100.98	98.4995	97.549	95.098	98.0401	91.1765	88.2353	99.5098	78.9216	99.5098
	237.12	97.549	96.5686	98.5294	98.5294	97.545	94.6079	97.0588	100.49	98.9897	98.0392	95.098	98.0401	91.1765	88.7255	99.5098	78.9216	100
	237.6	97.0588	96.5686	99.0196	99.0196	97.0548	95.5883	97.0588	100	98.9897	97.549	94.6078	96.0793	92.1569	88.7255	99.5098	78.4314	100
	238.08	97.0588	96.5686	99.0196	98.0392	97.0548	95.5883	97.549	100.49	98.4995	97.549	95.098	96.0793	90.1961	89.2157	99.5098	78.9216	100
	238.56	97.0588	96.5686	98.5294	98.0392	97.0548	94.1177	97.0588	100.98	98.0093	97.549	94.6078	95.5891	92.1569	88.2353	99.5098	78.4314	100
	239.04	97.0588	96.5686	98.5294	98.0392	97.0548	94.6079	97.0588	100.49	98.4995	97.549	94.1176	95.5891	92.1569	88.2353	99.5098	77.9412	100
	239.52	97.0588	97.0588	98.5294	98.0392	96.5646	95.0981	97.549	100.49	98.0093	97.549	94.6078	96.0793	92.1569	88.7255	99.5098	77.9412	99.5098
	240	96.5686	97.0588	98.5294	98.0392	96.5646	95.0981	96.5686	100.49	98.0093	97.0588	95.098	96.0793	90.1961	87.7451	99.5098	77.9412	99.5098
	240.48	97.0588	96.0784	98.5294	98.5294	96.0744	96.0785	98.0392	100	98.4995	97.549	94.6078	97.5499	92.1569	87.7451	99.5098	77.451	99.5098
	240.96	97.0588	96.5686	98.5294	98.0392	96.5646	95.0981	97.549	100	98.0093	97.549	94.6078	97.0597	91.6667	88.2353	99.0196	77.9412	99.5098
	241.44	97.549	96.5686	99.0196	98.0392	97.0548	95.0981	98.0392	100.49	98.4995	97.549	94.6078	96.5695	92.1569	87.7451	99.0196	77.451	99.5098
	241.92	97.0588	96.5686	98.5294	98.0392	97.545	94.6079	97.0588	100.49	98.9897	97.0588	94.6078	95.5891	89.7059	87.2549	99.0196	77.451	99.5098
	242.4	97.549	96.5686	98.5294	98.5294	97.0548	95.0981	97.0588	100.49	98.9897	97.0588	95.098	96.5695	91.6667	87.2549	99.0196	77.451	99.5098
	242.88	97.0588	96.0784	99.0196	98.0392	97.0548	95.0981	97.549	100.49	98.9897	97.549	95.098	96.5695	93.1373	88.2353	99.0196	77.451	99.5098
	243.36	97.0588	96.5686	99.0196	98.0392	97.0548	95.0981	97.549	100.98	98.4995	98.0392	95.098	96.5695	90.6863	87.2549	99.5098	77.451	99.5098
	243.84	97.0588	96.5686	98.5294	98.0392	96.0744	93.6275	97.0588	100.49	98.0093	98.0392	95.098	97.0597	91.6667	87.2549	99.0196	76.9608	99.5098
	244.32	97.0588	96.5686	99.0196	98.0392	96.5646	93.6275	96.5686	100.49	98.0093	98.0392	94.6078	96.5695	91.6667	86.7647	99.5098	76.4706	99.5098
	244.8	97.0588	96.5686	98.5294	98.0392	96.5646	93.6275	97.0588	100.49	97.5191	98.0392	94.6078	98.5303	92.6471	87.7451	99.0196	76.4706	99.5098
	245.28	97.0588	96.0784	98.5294	98.0392	96.5646	94.6079	97.549	100.49	98.0093	97.549	94.6078	97.5499	90.6863	86.7647	99.0196	76.4706	99.5098
	245.76	97.549	96.0784	98.5294	98.0392	97.0548	94.6079	97.0588	100.98	98.9897	98.0392	94.6078	98.0401	93.1373	86.7647	99.5098	76.4706	99.5098
	246.24	97.0588	96.5686	99.0196	98.0392	96.5646	95.5883	97.549	100.49	98.4995	97.0588	95.098	97.5499	92.6471	87.2549	99.0196	75.9804	100
	246.72	97.0588	96.5686	99.0196	98.5294	97.0548	96.0785	97.549	100.49	98.4995	97.549	94.6078	97.0597	90.1961	87.2549	99.0196	75.9804	99.5098
	247.2	97.0588	96.5686	99.0196	98.0392	96.5646	96.0785	97.549	100.49	98.9897	97.549	95.098	97.5499	91.6667	86.2745	99.5098	75.4902	99.5098
	247.68	96.5686	96.0784	98.5294	98.0392	97.0548	95.5883	97.549	100.49	98.9897	97.549	94.6078	96.0793	92.1569	86.2745	99.5098	75.4902	99.5098
	248.16	97.0588	96.0784	98.5294	98.0392	97.545	96.0785	97.549	100.98	98.4995	98.0392	94.6078	95.5891	91.6667	87.2549	99.5098	75.4902	99.5098
	248.64	96.5686	96.0784	98.5294	98.0392	97.0548	96.0785	96.5686	100.49	98.4995	97.549	94.6078	96.5695	90.1961	86.2745	99.5098	75.9804	99.5098
	249.12	96.5686	96.0784	98.5294	98.0392	96.5646	96.0785	97.549	100.49	98.4995	97.0588	95.098	97.5499	91.6667	86.2745	99.0196	75.4902	99.5098
	249.6	97.0588	96.5686	98.5294	98.5294	97.0548	95.5883	97.0588	100.49	98.9897	97.549	94.6078	97.0597	93.1373	86.2745	99.0196	75.4902	100
	250.08	96.5686	96.5686	98.5294	98.5294	96.5646	95.5883	97.0588	100	98.9897	97.0588	94.6078	96.0793	90.6863	86.7647	99.0196	75.4902	99.5098
	250.56	97.0588	96.5686	98.5294	98.5294	96.5646	95.5883	97.549	100.49	98.4995	97.0588	94.6078	97.0597	92.6471	85.7843	99.5098	75.4902	99.5098
	251.04	97.0588	96.0784	99.0196	98.5294	96.5646	95.0981	97.0588	100.49	98.4995	97.0588	94.6078	97.0597	92.6471	86.2745	99.0196	75.4902	99.5098
	251.52	97.0588	96.5686	98.5294	98.0392	96.5646	95.5883	97.0588	100.49	98.4995	97.549	94.6078	97.5499	92.1569	85.2941	99.5098	75	99.5098
	252	97.0588	96.5686	99.0196	98.0392	96.5646	95.5883	97.0588	100	98.0093	97.549	94.6078	97.5499	90.6863	86.2745	99.0196	74.5098	99.5098
	252.48	97.0588	96.5686	99.0196	98.5294	97.0548	95.5883	96.5686	100.49	98.4995	97.549	94.6078	96.5695	92.1569	85.7843	99.0196	74.5098	99.5098
	252.96	97.0588	96.5686	98.5294	99.0196	97.0548	95.0981	97.0588	100	98.4995	97.0588	95.098	96.5695	92.6471	85.2941	99.0196	74.5098	99.5098
	253.44	97.0588	96.0784	98.5294	98.5294	97.0548	94.6079	97.0588	100.49	98.4995	98.0392	94.6078	96.5695	90.6863	85.7843	99.0196	74.0197	99.0196
	253.92	97.549	96.0784	98.5294	98.5294	96.0744	94.6079	97.0588	100.49	98.4995	98.0392	95.098	97.0597	91.1765	85.7843	99.0196	74.0197	99.5098
	254.4	97.0588	96.5686	99.0196	98.0392	96.5646	94.6079	97.0588	100.98	98.4995	97.549	94.6078	96.0793	91.1765	84.8039	99.0196	74.5098	99.5098
	254.88	97.0588	96.0784	98.5294	98.0392	97.0548	95.5883	97.0588	100.98	98.0093	97.549	94.6078	95.5891	91.1765	84.8039	99.0196	74.0197	99.5098
	255.36	96.5686	95.5882	98.5294	98.0392	97.0548	95.0981	97.0588	100.98	98.4995	97.0588	94.6078	95.5891	91.6667	85.7843	99.0196	74.0197	99.5098
	255.84	97.0588	96.5686	99.0196	98.0392	96.5646	95.5883	97.549	100.49	98.0093	97.549	94.1176	95.5891	91.6667	84.8039	99.0196	73.5295	99.5098
	256.32	97.549	96.0784	99.0196	98.0392	97.0548	95.5883	96.5686	100.98	97.5191	97.549	94.1176	96.5695	92.6471	84.8039	99.5098	73.5295	99.5098
	256.8	97.0588	96.5686	99.0196	98.0392	97.0548	95.5883	97.549	101.471	98.0093	97.549	94.1176	96.5695	89.7059	84.3137	99.0196	73.5295	99.5098
	257.28	97.0588	96.5686	98.5294	98.0392	97.0548	95.5883	97.549	100.49	98.4995	97.549	94.1176	96.0793	91.6667	85.7843	99.0196	73.0393	99.5098
	257.76	97.0588	96.0784	98.5294	98.0392	97.0548	96.0785	97.0588	100.49	98.4995	97.0588	94.6078	97.0597	91.6667	84.3137	99.0196	73.0393	99.5098
	258.24	97.0588	97.0588	99.0196	98.0392	97.0548	96.0785	97.549	100	98.4995	97.0588	94.6078	97.0597	92.1569	84.8039	99.0196	73.0393	99.5098
	258.72	96.5686	96.5686	99.0196	98.0392	96.5646	96.0785	97.549	100.98	98.4995	97.0588	95.098	97.0597	90.6863	84.3137	99.0196	73.0393	99.5098
	259.2	97.0588	96.5686	99.0196	98.5294	96.5646	96.0785	97.0588	100.49	98.4995	97.549	95.098	97.5499	92.1569	84.8039	99.0196	72.5491	99.5098
	259.68	97.0588	96.5686	99.0196	99.0196	96.5646	95.0981	97.0588	100.49	97.5191	97.549	94.6078	97.5499	93.1373	84.3137	99.0196	72.5491	99.5098
	260.16	97.0588	96.5686	99.0196	98.5294	96.5646	95.0981	97.0588	100.49	98.0093	97.549	94.1176	97.0597	90.1961	84.3137	98.5294	72.5491	99.5098
	260.64	97.0588	97.0588	98.5294	98.5294	96.5646	95.5883	97.0588	100.49	97.5191	97.549	94.1176	97.0597	92.1569	84.8039	98.5294	72.5491	99.5098
	261.12	96.5686	96.5686	98.5294	98.0392	97.0548	95.0981	97.0588	100.49	98.0093	97.549	94.6078	97.5499	92.1569	84.3137	99.0196	72.0589	99.5098
	261.6	97.549	96.5686	99.0196	98.0392	96.5646	96.0785	96.5686	100.49	98.4995	97.549	94.6078	97.5499	91.6667	83.8235	99.0196	72.0589	99.5098
	262.08	97.549	96.5686	99.0196	98.0392	96.5646	96.5687	97.0588	100.49	98.4995	97.0588	94.6078	98.0401	91.1765	83.3333	99.5098	72.0589	99.5098
	262.56	96.5686	96.5686	99.0196	98.0392	96.5646	96.0785	96.5686	100.49	98.4995	97.549	94.1176	97.0597	91.1765	83.8235	99.0196	72.0589	99.5098
	263.04	96.5686	96.5686	98.5294	98.5294	96.5646	95.5883	96.0784	100.49	98.4995	97.549	94.6078	97.0597	92.6471	83.3333	98.5294	72.0589	99.5098
	263.52	97.0588	96.5686	98.0392	98.0392	96.5646	94.6079	97.0588	100.49	98.4995	97.549	94.6078	96.5695	90.1961	83.8235	98.5294	72.0589	99.0196
	264	96.5686	96.0784	98.5294	98.0392	96.5646	95.0981	98.0392	100.98	98.0093	97.0588	94.6078	97.0597	92.1569	83.3333	98.5294	71.5687	99.0196
	264.48	96.5686	96.5686	98.5294	98.5294	96.5646	95.0981	97.0588	100.49	98.4995	97.0588	95.098	97.5499	92.1569	83.3333	99.0196	72.0589	99.5098
	264.96	97.0588	96.5686	98.5294	98.5294	97.0548	95.0981	97.0588	100.49	98.9897	97.549	95.098	97.0597	91.6667	83.3333	99.0196	71.0785	99.5098
	265.44	97.0588	96.0784	98.5294	98.5294	97.0548	95.5883	97.0588	100.98	98.0093	97.549	94.6078	97.5499	91.1765	83.3333	99.0196	71.0785	99.0196
	265.92	97.0588	96.0784	98.5294	98.0392	96.5646	95.0981	96.5686	100.49	98.4995	97.549	94.6078	97.0597	91.1765	83.3333	98.5294	70.5883	99.5098
	266.4	97.0588	97.0588	98.5294	98.5294	96.5646	95.5883	97.549	100.49	98.4995	98.0392	94.1176	97.0597	92.6471	83.8235	99.0196	70.5883	99.5098
	266.88	97.0588	96.5686	98.5294	98.0392	96.5646	96.0785	97.0588	100.98	98.9897	97.549	94.1176	97.0597	90.1961	83.3333	99.0196	71.0785	99.5098
	267.36	97.0588	96.5686	98.5294	97.549	96.5646	96.0785	96.5686	100.98	98.4995	97.549	94.1176	97.5499	91.6667	82.8431	99.0196	70.5883	99.0196
	267.84	96.5686	96.0784	98.5294	97.549	96.5646	95.0981	96.5686	100.49	98.0093	97.549	94.6078	97.0597	91.6667	82.3529	99.0196	70.5883	99.0196
	268.32	96.5686	96.5686	98.5294	98.0392	96.5646	95.0981	97.549	100.49	98.0093	97.0588	94.6078	97.5499	91.1765	82.8431	99.0196	70.5883	99.0196
	268.8	97.0588	97.0588	98.5294	98.0392	97.0548	95.0981	97.0588	100.49	98.0093	97.0588	94.6078	97.5499	91.6667	82.3529	99.0196	70.5883	99.0196
	269.28	97.0588	96.0784	98.5294	98.5294	96.5646	95.5883	98.0392	100.49	98.0093	97.0588	94.6078	97.0597	91.6667	82.3529	99.0196	70.5883	99.0196
	269.76	97.0588	96.0784	98.5294	98.5294	96.5646	95.5883	97.0588	100.98	98.4995	96.5686	94.6078	97.5499	92.6471	82.3529	99.0196	70.0981	99.0196
	270.24	97.0588	96.5686	98.5294	98.0392	96.0744	95.5883	97.549	100.49	98.0093	97.549	94.1176	98.0401	90.1961	82.8431	99.0196	70.0981	99.0196
	270.72	97.0588	96.5686	98.5294	98.0392	96.0744	94.6079	96.5686	100.49	98.0093	97.549	94.1176	97.0597	91.6667	81.8627	99.0196	69.6079	99.0196
	271.2	96.5686	96.0784	98.5294	98.0392	96.0744	95.5883	97.0588	100.49	98.0093	97.0588	94.6078	95.5891	92.1569	81.8627	99.0196	69.6079	99.0196
	271.68	97.0588	95.5882	98.5294	98.0392	96.0744	95.0981	97.0588	100.49	98.0093	96.5686	94.6078	95.5891	91.1765	81.8627	99.0196	69.6079	99.5098
	272.16	97.0588	96.0784	98.5294	98.5294	97.0548	95.0981	97.0588	100.49	97.5191	96.5686	94.6078	95.5891	92.6471	82.3529	99.0196	69.6079	99.0196
	272.64	97.0588	96.5686	98.0392	98.0392	96.5646	94.1177	97.0588	100.49	98.0093	96.5686	94.1176	95.0989	92.1569	81.3725	99.0196	69.6079	99.0196
	273.12	97.0588	96.0784	98.0392	98.0392	96.5646	94.1177	97.0588	100	98.0093	97.0588	94.1176	95.5891	91.1765	81.3725	99.0196	69.1177	99.0196
	273.6	97.0588	96.5686	98.5294	97.549	96.5646	94.1177	97.0588	100.49	98.0093	97.0588	94.1176	95.5891	90.6863	81.3725	99.0196	69.1177	99.0196
	274.08	97.0588	96.0784	98.5294	98.5294	96.0744	94.6079	97.0588	100.98	98.0093	97.549	94.6078	96.5695	91.1765	81.8627	99.5098	69.1177	99.5098
	274.56	96.5686	96.5686	98.5294	98.5294	96.5646	94.6079	97.0588	100.98	98.0093	98.0392	94.6078	96.5695	92.1569	80.8824	99.0196	68.6275	99.0196
	275.04	97.0588	96.5686	98.5294	98.0392	96.0744	94.6079	97.549	100.49	98.4995	98.0392	94.6078	98.0401	90.6863	80.8824	98.5294	68.6275	99.0196
	275.52	96.5686	96.0784	98.5294	98.0392	96.5646	95.0981	97.0588	100	98.4995	97.0588	94.6078	97.5499	91.6667	80.8824	98.5294	68.1373	99.0196
	276	97.549	96.5686	98.5294	98.0392	96.5646	95.5883	97.0588	100.49	98.4995	97.0588	94.6078	96.5695	92.1569	81.3725	99.0196	68.1373	99.5098
	276.48	97.549	96.5686	99.0196	98.0392	97.0548	95.0981	97.0588	100.49	98.9897	97.0588	94.6078	96.5695	89.7059	80.8824	98.5294	68.6275	99.0196
	276.96	96.5686	96.0784	98.5294	98.5294	96.5646	95.5883	97.0588	100.49	98.4995	97.0588	94.1176	96.0793	91.1765	80.3922	98.5294	68.1373	99.0196
	277.44	96.5686	96.5686	98.5294	98.0392	96.5646	95.5883	97.0588	100.49	98.0093	97.0588	94.1176	96.0793	91.1765	80.3922	99.0196	68.1373	99.0196
	277.92	97.0588	96.5686	98.0392	98.5294	97.0548	94.6079	97.0588	100.49	98.0093	97.0588	94.1176	96.5695	91.6667	79.902	99.0196	67.6471	99.0196
	278.4	97.0588	96.0784	98.5294	98.0392	97.0548	94.6079	97.549	100.49	98.9897	97.0588	94.1176	97.0597	90.1961	80.8824	99.0196	67.6471	99.0196
	278.88	97.0588	96.5686	99.0196	98.0392	96.5646	94.6079	97.0588	100.49	98.4995	97.0588	94.6078	97.5499	91.6667	79.902	98.5294	68.1373	99.0196
	279.36	96.5686	96.5686	98.5294	98.0392	96.5646	94.6079	97.0588	100.49	98.0093	97.0588	94.1176	96.5695	92.1569	79.902	98.5294	67.6471	99.0196
	279.84	97.549	96.5686	98.0392	98.5294	96.5646	94.6079	98.0392	100.98	98.0093	97.549	94.6078	95.5891	90.6863	79.902	98.5294	68.1373	99.0196
	280.32	97.0588	96.5686	98.5294	98.0392	96.5646	94.1177	97.0588	100.98	98.0093	97.549	94.1176	95.0989	91.6667	80.3922	99.0196	67.1569	99.5098
	280.8	96.5686	96.0784	98.5294	98.0392	97.0548	94.1177	97.549	100.49	98.0093	97.0588	94.6078	95.0989	92.1569	79.902	99.0196	67.6471	99.0196
	281.28	97.0588	96.5686	98.5294	98.0392	97.0548	94.6079	97.549	100.49	98.0093	96.5686	94.6078	96.0793	93.1373	79.4118	98.5294	67.1569	99.5098
	281.76	97.0588	96.0784	98.5294	98.0392	97.0548	95.0981	96.5686	100.49	98.4995	96.0784	94.6078	96.0793	90.1961	78.9216	99.0196	67.1569	99.0196
	282.24	97.0588	96.0784	98.5294	98.0392	97.0548	95.5883	97.549	100.49	98.4995	97.0588	95.098	96.5695	92.1569	79.902	99.0196	67.1569	99.0196
	282.72	96.5686	96.0784	98.5294	98.0392	97.0548	95.5883	97.0588	100	98.0093	97.0588	94.6078	95.5891	92.1569	79.4118	99.0196	67.1569	99.0196
	283.2	96.5686	95.5882	98.5294	98.0392	97.0548	96.0785	96.5686	100.49	98.0093	97.0588	94.6078	97.0597	92.6471	79.4118	99.0196	67.1569	99.0196
	283.68	97.0588	96.0784	98.5294	98.5294	97.0548	95.5883	97.0588	100	97.5191	98.0392	94.6078	97.5499	90.1961	78.9216	99.0196	66.6667	99.0196
	284.16	97.0588	96.0784	98.5294	98.0392	96.5646	95.5883	97.549	100.49	98.0093	97.0588	94.6078	96.5695	92.1569	79.4118	99.0196	66.6667	99.0196
	284.64	97.0588	96.5686	98.5294	98.0392	96.5646	95.0981	97.549	100.98	98.0093	96.5686	95.098	98.0401	93.1373	78.9216	99.0196	66.6667	99.0196
	285.12	97.0588	96.5686	98.5294	98.5294	97.0548	95.0981	97.0588	100.98	98.0093	97.0588	94.6078	97.0597	91.6667	78.9216	98.5294	66.1765	99.5098
	285.6	96.5686	96.5686	98.5294	98.5294	97.0548	95.0981	97.0588	100.49	98.4995	98.0392	94.6078	96.5695	91.1765	78.4314	98.5294	66.1765	99.0196
	286.08	96.0784	96.0784	98.5294	98.0392	96.5646	95.0981	97.549	100.49	98.0093	97.549	94.1176	96.0793	91.6667	78.9216	98.5294	66.6667	99.0196
	286.56	97.0588	96.5686	98.0392	98.0392	97.0548	95.5883	97.549	100.98	98.0093	97.0588	94.1176	95.0989	93.1373	78.4314	98.5294	66.1765	98.5294
	287.04	97.0588	96.0784	98.5294	98.0392	97.0548	96.0785	96.5686	101.471	97.5191	97.0588	93.6274	95.0989	90.6863	77.9412	98.5294	66.1765	98.5294
	287.52	96.5686	96.0784	98.5294	98.5294	96.5646	96.0785	96.0784	100.98	98.4995	97.0588	94.6078	95.0989	92.1569	78.4314	98.5294	65.6863	98.5294
	288	96.5686	95.5882	98.5294	98.5294	97.0548	95.5883	97.0588	100	98.4995	97.0588	94.6078	96.5695	92.6471	78.4314	98.5294	66.1765	99.0196
	288.48	96.5686	95.5882	98.5294	98.0392	96.5646	95.5883	97.0588	100	98.4995	96.5686	94.1176	97.0597	90.6863	78.4314	98.5294	66.1765	99.0196
	288.96	96.5686	96.0784	98.0392	98.0392	97.0548	96.0785	97.0588	100.49	98.0093	96.0784	94.1176	97.0597	92.1569	77.9412	98.5294	66.1765	99.0196
	289.44	97.0588	96.5686	98.5294	98.0392	96.5646	94.6079	96.5686	100.49	98.4995	96.5686	94.6078	97.5499	92.6471	77.9412	98.5294	65.6863	98.5294
	289.92	97.549	96.0784	98.5294	98.0392	97.0548	95.5883	97.0588	100.49	98.4995	97.0588	94.1176	96.0793	92.6471	77.9412	98.5294	65.6863	99.0196
	290.4	97.0588	95.5882	98.0392	98.0392	97.0548	95.5883	97.0588	100.49	98.9897	97.549	94.1176	97.0597	90.6863	78.4314	98.5294	65.6863	99.0196
	290.88	97.0588	95.5882	98.5294	98.0392	97.0548	94.1177	97.0588	100.49	98.4995	97.0588	94.6078	95.5891	91.6667	77.451	98.5294	65.1961	99.0196
	291.36	97.0588	96.0784	98.0392	98.0392	97.0548	94.1177	97.549	100.49	98.4995	96.5686	94.1176	95.5891	93.1373	77.9412	98.5294	65.6863	99.0196
	291.84	96.5686	96.0784	98.5294	98.0392	97.0548	94.1177	97.549	100.49	98.4995	97.0588	94.1176	96.5695	90.6863	76.9608	98.5294	65.1961	99.0196
	292.32	97.0588	96.0784	98.5294	97.549	97.0548	94.6079	97.549	100	98.4995	96.5686	94.1176	95.5891	93.1373	77.451	99.0196	65.6863	99.0196
	292.8	97.549	96.0784	98.5294	98.0392	96.5646	95.5883	97.0588	100	98.9897	97.549	94.1176	97.0597	93.1373	76.9608	98.5294	65.1961	99.0196
	293.28	97.0588	96.5686	98.5294	98.0392	96.5646	95.0981	97.0588	100.49	98.0093	97.549	94.6078	97.0597	91.6667	76.9608	99.0196	65.1961	98.5294
	293.76	96.5686	96.0784	98.5294	98.0392	97.0548	95.5883	97.549	100.98	98.4995	97.0588	94.6078	96.0793	92.1569	76.9608	98.5294	65.1961	98.5294
	294.24	96.5686	96.0784	98.0392	98.5294	96.5646	95.5883	97.549	100.98	98.0093	97.0588	94.6078	94.6087	92.1569	76.4706	98.5294	64.7059	99.0196
	294.72	96.5686	96.0784	98.5294	98.0392	97.0548	95.5883	97.0588	100.98	98.0093	97.549	94.1176	95.5891	92.6471	76.4706	98.5294	64.7059	99.0196
	295.2	96.5686	96.0784	98.5294	98.0392	97.0548	95.0981	97.549	100.98	97.0289	97.0588	94.1176	97.0597	90.6863	76.4706	98.5294	64.7059	99.0196
	295.68	97.0588	96.0784	98.5294	98.0392	96.0744	96.0785	97.0588	100.49	97.5191	97.0588	94.1176	96.5695	92.1569	76.4706	98.5294	64.2157	99.0196
	296.16	97.0588	95.5882	98.5294	98.0392	96.0744	95.5883	97.0588	100.98	98.4995	97.549	94.1176	95.5891	92.6471	75.9804	99.0196	64.2157	99.0196
	296.64	97.0588	96.0784	98.5294	98.0392	96.5646	93.1373	96.5686	101.471	98.4995	97.0588	94.6078	96.5695	92.1569	76.9608	98.5294	63.7255	99.0196
	297.12	97.0588	96.0784	98.5294	98.5294	96.0744	94.1177	97.549	100.49	98.9897	97.0588	94.6078	96.5695	89.7059	75.9804	98.0392	63.7255	99.0196
	297.6	96.5686	96.0784	98.5294	98.0392	96.0744	95.0981	97.0588	100.49	98.4995	97.0588	94.6078	96.0793	91.6667	75.9804	98.5294	63.7255	99.0196
	298.08	97.0588	95.5882	98.5294	98.0392	96.5646	95.5883	97.0588	100.98	97.5191	98.0392	94.6078	97.5499	93.1373	75.9804	98.5294	63.7255	99.0196
	298.56	96.5686	95.5882	98.5294	98.0392	97.0548	95.0981	97.549	100.98	98.0093	97.0588	94.6078	98.0401	92.1569	75.9804	98.5294	64.2157	98.5294
	299.04	96.5686	96.0784	98.5294	98.0392	96.0744	94.6079	97.549	100.49	97.5191	96.5686	93.6274	97.5499	90.6863	76.4706	98.5294	63.7255	98.5294
	299.52	97.0588	96.0784	98.5294	98.0392	96.0744	94.6079	97.0588	100.49	98.0093	96.5686	94.1176	97.0597	92.1569	75.4902	98.5294	63.2353	98.5294
	300	96.5686	96.5686	98.5294	98.5294	96.5646	95.5883	97.0588	100.49	98.0093	97.0588	94.6078	96.5695	93.6275	75.4902	98.5294	63.2353	98.5294
	300.48	96.5686	96.0784	98.5294	98.0392	96.5646	95.5883	97.549	100.49	98.0093	97.0588	94.1176	96.5695	90.6863	75.4902	98.5294	63.2353	99.0196
	300.96	97.0588	96.0784	98.5294	97.549	96.5646	95.0981	97.0588	100.49	98.0093	97.0588	94.6078	96.5695	92.1569	75.4902	98.5294	63.2353	99.0196
	301.44	97.0588	96.5686	98.5294	98.0392	97.0548	94.1177	97.0588	100.98	98.4995	97.0588	94.1176	95.0989	93.6275	75	98.5294	62.7451	99.0196
	301.92	97.0588	95.5882	98.5294	98.0392	96.5646	94.1177	97.0588	100.49	98.0093	97.0588	94.1176	95.0989	91.1765	74.5098	98.5294	62.7451	99.0196
	302.4	97.0588	95.5882	98.5294	98.0392	96.5646	94.6079	97.0588	100.98	98.0093	97.0588	94.1176	95.5891	90.6863	74.5098	98.5294	63.2353	98.5294
	302.88	97.0588	95.5882	98.5294	98.0392	96.5646	95.0981	96.0784	100.98	98.4995	97.0588	94.1176	96.0793	92.1569	75	98.5294	63.2353	99.0196
	303.36	96.5686	95.5882	98.5294	98.0392	96.5646	96.0785	96.5686	100.98	97.5191	97.0588	94.6078	96.0793	93.6275	75.4902	98.5294	62.7451	98.5294
	303.84	97.0588	96.5686	98.0392	98.0392	97.0548	96.0785	96.5686	100.98	97.5191	97.0588	94.1176	97.0597	90.1961	74.5098	98.5294	62.2549	99.0196
	304.32	97.0588	96.0784	98.0392	98.0392	97.0548	96.0785	97.549	101.471	97.5191	96.5686	94.6078	97.0597	91.6667	74.5098	98.5294	62.7451	99.0196
	304.8	97.0588	96.5686	98.5294	98.0392	96.5646	96.0785	98.0392	100.49	97.0289	96.5686	94.1176	96.5695	92.1569	74.0196	98.5294	62.7451	98.5294
	305.28	96.5686	96.0784	98.5294	98.0392	96.5646	95.5883	98.0392	100.49	97.5191	96.0784	94.1176	97.5499	92.6471	74.0196	98.0392	62.7451	99.0196
	305.76	96.5686	96.0784	98.5294	98.0392	96.0744	95.0981	97.0588	100.49	98.0093	96.5686	94.1176	96.5695	90.1961	74.0196	98.5294	61.7648	98.5294
	306.24	97.0588	96.0784	98.0392	98.5294	96.5646	95.5883	96.5686	100.98	97.5191	97.0588	94.1176	96.5695	91.6667	74.0196	98.0392	62.2549	99.0196
	306.72	96.5686	96.0784	97.549	98.0392	96.5646	94.6079	97.0588	100.49	98.4995	97.549	94.1176	96.5695	92.6471	74.5098	98.0392	62.2549	98.5294
	307.2	96.5686	95.5882	98.5294	98.0392	96.5646	94.6079	97.0588	100.49	98.0093	96.5686	94.1176	96.0793	91.1765	74.0196	98.5294	62.2549	99.0196
	307.68	97.0588	96.0784	98.5294	98.0392	96.5646	94.6079	96.5686	100	98.4995	96.5686	93.6274	95.0989	91.6667	74.5098	98.5294	61.2746	99.0196
	308.16	97.0588	95.5882	98.5294	98.0392	96.5646	95.0981	97.549	100.49	98.0093	97.0588	94.1176	95.0989	92.1569	74.0196	98.5294	61.2746	99.0196
	308.64	97.0588	96.0784	98.5294	98.5294	97.545	94.6079	98.0392	100.49	97.5191	97.0588	94.1176	94.6087	92.6471	73.5294	98.0392	61.7648	98.5294
	309.12	97.549	96.5686	98.5294	98.0392	97.0548	94.6079	97.549	100.49	98.0093	96.5686	94.1176	96.5695	90.6863	73.5294	98.5294	61.7648	98.5294
	309.6	97.0588	96.0784	98.5294	98.0392	97.545	95.5883	97.549	100.49	98.0093	96.5686	94.6078	97.0597	92.1569	73.0392	98.0392	61.7648	98.5294
	310.08	97.0588	96.0784	99.0196	98.0392	97.0548	95.5883	97.0588	100.49	98.9897	97.0588	95.098	95.5891	92.1569	74.0196	98.5294	61.2746	99.0196
	310.56	97.0588	96.0784	99.0196	98.0392	96.5646	94.1177	96.5686	100.98	98.9897	97.0588	94.1176	96.5695	91.6667	73.0392	98.5294	61.2746	99.0196
	311.04	97.0588	95.5882	98.5294	97.549	96.5646	94.6079	97.0588	101.471	98.4995	97.0588	94.6078	98.0401	91.1765	73.0392	98.5294	61.2746	98.5294
	311.52	96.5686	95.5882	98.0392	98.0392	97.0548	94.6079	97.0588	100.98	98.0093	97.549	93.6274	97.5499	92.1569	73.0392	98.5294	61.2746	99.0196
	312	96.5686	95.5882	98.0392	97.549	97.0548	95.0981	97.549	100.98	98.0093	97.0588	94.1176	98.0401	94.1176	72.0588	98.5294	60.7844	99.0196
	312.48	96.5686	96.0784	98.0392	97.549	96.5646	95.5883	97.549	100	97.5191	97.0588	94.6078	97.5499	91.1765	73.0392	98.5294	60.7844	98.5294
	312.96	97.0588	95.5882	98.5294	97.549	96.5646	95.5883	97.0588	100	97.0289	96.5686	94.6078	99.0205	91.1765	72.549	98.0392	60.2942	99.0196
	313.44	96.5686	95.5882	98.5294	97.549	96.5646	95.5883	96.5686	100.49	98.4995	97.0588	94.6078	96.5695	92.1569	72.0588	98.5294	60.2942	99.0196
	313.92	96.5686	96.0784	98.0392	97.549	97.0548	95.5883	96.5686	100.49	98.4995	97.549	94.6078	95.5891	92.1569	72.549	98.5294	59.804	99.0196
	314.4	97.0588	96.0784	98.5294	97.549	97.0548	95.5883	95.5882	100.98	98.4995	96.5686	94.1176	95.5891	90.1961	72.0588	98.5294	60.2942	99.0196
	314.88	96.5686	95.5882	98.5294	98.0392	97.0548	95.5883	96.5686	100.49	98.0093	97.0588	94.1176	94.6087	92.1569	72.549	98.5294	60.2942	99.0196
	315.36	97.0588	96.0784	98.5294	98.5294	96.5646	95.5883	96.5686	100.49	98.0093	97.549	94.1176	96.0793	92.6471	72.549	98.5294	59.804	99.0196
	315.84	97.0588	96.0784	98.0392	98.0392	97.0548	94.6079	96.5686	100.49	98.0093	97.549	94.1176	97.5499	89.7059	71.5686	98.5294	60.7844	99.0196
	316.32	97.0588	95.5882	98.0392	98.0392	97.0548	95.0981	97.0588	100.98	98.0093	97.0588	94.1176	96.0793	91.6667	72.0588	98.5294	60.2942	99.0196
	316.8	97.0588	95.5882	98.5294	97.549	97.0548	96.0785	96.5686	100.98	97.5191	97.0588	94.1176	97.5499	91.6667	71.5686	98.0392	60.2942	99.0196
	317.28	96.5686	96.0784	98.5294	97.549	97.0548	95.5883	96.5686	100.49	97.5191	97.0588	94.1176	98.0401	92.1569	71.5686	98.0392	59.804	99.0196
	317.76	96.5686	96.0784	98.5294	97.549	96.5646	94.1177	97.0588	100.98	97.5191	97.549	94.1176	98.0401	90.6863	72.0588	98.0392	59.804	99.0196
	318.24	97.0588	96.0784	98.5294	97.549	97.0548	93.6275	97.549	100.49	97.0289	98.0392	93.6274	97.0597	92.1569	71.0784	98.5294	59.804	99.0196
	318.72	96.5686	95.5882	98.5294	97.549	96.5646	94.1177	97.0588	100.49	97.5191	97.549	94.1176	97.0597	93.1373	71.0784	98.5294	59.804	99.0196
	319.2	97.0588	95.098	98.0392	97.549	96.5646	95.5883	96.5686	100.49	98.0093	97.549	93.6274	95.5891	90.6863	71.0784	98.0392	59.804	99.0196
	319.68	96.5686	95.5882	98.5294	97.0588	96.0744	96.0785	96.5686	100.49	98.0093	97.0588	93.6274	96.5695	91.6667	71.0784	98.0392	59.3138	99.0196
	320.16	96.5686	96.5686	98.0392	97.549	96.5646	95.5883	96.5686	100	98.0093	96.5686	93.6274	97.0597	91.6667	71.0784	98.0392	59.3138	98.5294
	320.64	96.5686	95.098	98.0392	97.549	96.5646	94.1177	96.5686	100.49	98.4995	96.5686	94.1176	97.5499	92.6471	71.0784	98.0392	59.804	99.0196
	321.12	96.5686	95.098	98.0392	98.0392	97.0548	94.6079	97.0588	100.49	98.0093	97.0588	94.6078	96.5695	90.6863	70.5882	98.0392	59.3138	98.5294
	321.6	97.549	95.5882	98.5294	97.549	96.5646	94.6079	97.549	100.49	98.4995	97.549	94.1176	95.5891	92.6471	70.5882	98.0392	58.8236	98.5294
	322.08	97.0588	95.5882	98.5294	97.549	97.0548	95.5883	97.0588	100.49	98.9897	97.549	93.6274	96.0793	93.1373	70.5882	98.5294	58.8236	98.5294
	322.56	97.0588	96.0784	98.5294	97.549	96.5646	95.0981	97.0588	100	98.4995	97.0588	93.6274	96.5695	90.1961	71.0784	98.5294	58.8236	98.5294
	323.04	96.5686	96.0784	98.0392	97.549	97.0548	95.0981	97.0588	100.98	98.0093	96.5686	93.6274	96.5695	92.1569	70.098	98.0392	58.8236	98.5294
	323.52	97.0588	95.5882	98.0392	97.549	97.0548	95.0981	97.0588	100.98	98.0093	97.0588	94.1176	96.5695	92.6471	70.098	98.0392	58.8236	98.5294
	324	96.0784	95.5882	98.0392	97.549	97.545	96.0785	97.0588	100.98	98.0093	96.5686	94.1176	97.0597	91.6667	70.5882	98.0392	58.3334	99.0196
	324.48	96.5686	95.098	98.5294	98.0392	97.0548	95.0981	97.549	100.49	98.0093	96.0784	94.6078	97.5499	90.6863	70.098	98.5294	58.8236	98.5294
	324.96	97.0588	95.5882	98.5294	98.0392	96.5646	94.6079	96.0784	100.98	98.0093	96.5686	94.1176	97.5499	91.6667	70.098	98.5294	58.3334	99.0196
	325.44	97.0588	95.5882	98.0392	98.0392	96.5646	95.0981	97.0588	100.98	98.9897	97.0588	94.1176	97.5499	93.6275	69.6078	99.0196	58.3334	98.5294
	325.92	96.5686	95.5882	98.5294	98.0392	97.545	95.0981	97.0588	100.98	98.4995	97.0588	94.1176	97.5499	90.6863	69.6078	98.0392	58.3334	98.5294
	326.4	96.5686	95.098	98.5294	98.0392	97.0548	94.6079	96.0784	100.49	98.4995	96.5686	93.6274	97.5499	91.6667	69.6078	98.0392	58.3334	99.0196
	326.88	97.0588	95.5882	98.0392	98.0392	97.0548	94.1177	97.0588	100.49	98.0093	96.5686	93.6274	97.0597	92.6471	69.6078	98.0392	58.8236	99.0196
	327.36	96.5686	95.5882	98.0392	97.549	96.5646	93.6275	97.0588	100.98	98.0093	97.0588	93.6274	97.0597	92.1569	68.6275	98.5294	58.3334	99.0196
	327.84	96.0784	95.5882	98.5294	97.549	97.0548	94.6079	97.0588	100	98.0093	97.0588	93.6274	97.0597	90.6863	68.6275	98.5294	58.3334	98.5294
	328.32	96.5686	95.5882	98.0392	97.549	97.0548	95.0981	97.549	100	98.0093	97.0588	93.6274	95.5891	91.6667	68.6275	98.5294	57.8432	99.0196
	328.8	96.5686	96.0784	98.0392	98.0392	97.0548	95.0981	97.0588	100.49	97.5191	97.549	94.1176	97.0597	92.6471	69.1176	98.5294	57.8432	99.0196
	329.28	96.5686	96.0784	98.0392	97.549	97.0548	94.1177	97.0588	100.49	97.5191	97.549	94.6078	96.5695	90.1961	68.6275	98.0392	57.8432	99.0196
	329.76	96.5686	96.0784	98.0392	97.549	97.545	94.6079	97.549	100	98.4995	97.0588	94.1176	96.0793	92.1569	68.1373	98.0392	57.8432	99.0196
	330.24	97.0588	95.098	98.0392	97.549	97.0548	94.6079	96.5686	100	98.0093	97.549	93.6274	96.0793	91.6667	68.6275	98.0392	57.8432	99.0196
	330.72	97.0588	95.098	98.0392	97.549	97.0548	93.6275	97.549	100	97.5191	97.0588	93.6274	96.5695	91.1765	68.6275	98.0392	57.353	99.0196
	331.2	96.0784	95.5882	97.549	98.0392	97.0548	93.1373	97.0588	100	97.5191	97.0588	93.6274	95.5891	90.1961	68.1373	98.0392	57.353	99.0196
	331.68	96.0784	95.098	98.0392	97.549	96.5646	94.6079	96.0784	100.49	98.0093	97.0588	94.1176	97.0597	91.6667	68.6275	98.0392	57.353	99.0196
	332.16	96.0784	96.0784	98.0392	97.549	96.0744	95.5883	96.0784	100.49	97.5191	97.0588	94.1176	96.5695	92.6471	68.6275	98.0392	57.353	99.0196
	332.64	96.5686	96.0784	98.0392	97.549	97.0548	94.6079	96.0784	100.49	98.0093	97.0588	94.1176	95.5891	89.7059	68.1373	98.0392	56.8628	99.0196
	333.12	96.5686	95.098	98.0392	97.549	96.0744	93.1373	96.0784	100.49	98.0093	97.549	93.6274	96.5695	90.6863	68.6275	98.0392	57.353	99.0196
	333.6	96.0784	95.5882	98.0392	97.549	96.5646	93.1373	95.5882	100.98	98.4995	97.549	94.1176	97.5499	91.1765	68.1373	98.0392	57.353	99.0196
	334.08	97.0588	95.5882	98.0392	97.549	97.0548	93.6275	96.0784	101.471	97.0289	98.0392	94.1176	96.0793	91.6667	68.1373	98.0392	56.8628	98.5294
	334.56	97.0588	96.0784	98.5294	97.549	97.0548	94.1177	96.0784	100.98	97.5191	97.549	93.6274	97.0597	90.6863	68.1373	98.0392	56.3726	98.5294
	335.04	96.5686	96.0784	97.549	97.549	96.5646	95.0981	96.5686	100.49	98.0093	97.549	93.6274	97.0597	91.1765	67.6471	98.0392	57.353	99.0196
	335.52	97.0588	95.5882	98.0392	98.0392	97.0548	94.6079	97.0588	100.49	98.0093	97.549	93.6274	97.5499	92.6471	67.6471	98.0392	57.353	99.0196
	336	96.5686	96.0784	97.549	97.549	96.5646	94.6079	97.0588	100	98.4995	97.0588	94.1176	98.0401	90.1961	67.6471	98.0392	57.353	99.0196
	336.48	96.5686	95.5882	98.0392	98.0392	97.0548	95.0981	97.0588	100.49	98.4995	96.0784	94.1176	97.0597	92.1569	67.6471	97.549	56.8628	99.0196
	336.96	96.5686	95.5882	98.0392	97.549	96.5646	94.6079	96.5686	100.98	98.4995	96.5686	93.6274	97.5499	92.6471	67.6471	98.0392	55.8824	99.0196
	337.44	97.0588	96.5686	98.0392	98.0392	97.0548	95.0981	96.0784	100.49	98.4995	97.0588	93.6274	96.0793	91.1765	67.6471	98.0392	56.8628	98.5294
	337.92	97.0588	95.5882	98.0392	97.549	97.0548	94.6079	96.5686	100.98	98.0093	97.0588	93.6274	97.5499	91.1765	67.1569	98.0392	56.3726	98.5294
	338.4	96.5686	95.098	98.5294	98.0392	97.0548	94.6079	96.5686	100.49	98.0093	97.0588	93.6274	97.5499	91.1765	66.6667	98.0392	56.3726	99.0196
	338.88	96.5686	95.5882	98.0392	97.549	96.0744	93.6275	95.5882	100	97.5191	97.549	94.1176	96.5695	93.1373	67.6471	98.0392	57.353	99.0196
	339.36	96.5686	96.0784	98.0392	97.549	97.0548	93.6275	96.5686	100.49	98.0093	96.0784	93.6274	97.0597	90.6863	66.1765	98.0392	56.8628	98.5294
	339.84	97.0588	96.0784	98.5294	97.549	97.0548	94.1177	96.5686	100.98	98.0093	96.5686	94.1176	96.5695	91.6667	66.1765	98.0392	56.3726	99.0196
	340.32	96.0784	95.5882	98.0392	97.549	97.0548	94.6079	97.0588	100.49	98.4995	96.5686	93.6274	97.0597	91.6667	65.6863	98.0392	55.8824	99.0196
	340.8	96.0784	95.098	98.0392	97.549	97.0548	95.0981	97.549	100	98.0093	97.0588	93.6274	97.5499	91.6667	66.6667	98.0392	55.8824	99.0196
	341.28	96.0784	95.098	98.0392	97.549	97.0548	94.6079	96.5686	100	98.4995	96.5686	93.6274	97.5499	91.1765	67.1569	97.549	56.3726	99.0196
	341.76	96.5686	95.5882	98.0392	97.549	97.0548	95.5883	96.0784	100.49	98.0093	97.0588	94.1176	98.0401	91.6667	66.1765	98.0392	55.8824	99.0196
	342.24	96.0784	95.5882	98.0392	97.549	96.5646	95.0981	95.098	100	98.0093	97.0588	94.6078	98.0401	92.1569	66.6667	98.0392	56.3726	99.0196
	342.72	96.5686	95.5882	98.0392	97.549	96.5646	94.6079	95.5882	100	97.5191	97.0588	94.1176	98.0401	90.1961	65.6863	98.0392	55.8824	99.0196
	343.2	96.5686	95.5882	98.0392	97.549	96.5646	94.6079	96.5686	100	98.0093	97.0588	94.1176	97.0597	92.6471	66.6667	98.5294	55.3922	99.0196
	343.68	96.0784	95.098	98.0392	97.549	96.5646	94.1177	96.5686	100	97.0289	97.0588	94.1176	97.0597	91.6667	66.1765	98.0392	55.8824	98.5294
	344.16	96.5686	95.098	98.0392	98.0392	96.5646	94.1177	97.549	100.49	98.0093	97.0588	94.1176	96.5695	91.1765	65.6863	98.0392	55.8824	99.0196
	344.64	96.5686	95.5882	98.0392	98.0392	96.5646	95.0981	97.0588	100	98.0093	96.5686	94.1176	95.5891	90.6863	65.6863	98.0392	55.8824	99.0196
	345.12	96.5686	95.5882	98.5294	98.0392	97.0548	95.0981	96.0784	100.49	98.4995	96.5686	94.1176	95.5891	90.6863	64.7059	98.0392	55.8824	99.0196
	345.6	96.5686	95.098	98.5294	97.549	96.5646	94.6079	96.0784	100.49	98.4995	96.0784	94.1176	96.5695	92.1569	65.1961	98.0392	55.8824	99.0196
	346.08	97.0588	95.098	98.0392	98.0392	97.0548	94.6079	97.0588	100.49	97.5191	96.5686	93.6274	95.5891	90.1961	64.7059	98.0392	55.8824	99.0196
	346.56	96.5686	95.5882	98.5294	97.549	97.0548	95.5883	96.5686	100	96.5387	96.5686	93.6274	96.5695	92.1569	64.7059	98.0392	54.902	99.0196
	347.04	96.5686	95.5882	98.0392	97.549	96.5646	95.0981	97.0588	100	97.5191	96.5686	94.1176	96.0793	92.6471	64.2157	98.0392	54.902	99.0196
	347.52	96.5686	95.5882	98.0392	98.0392	97.0548	94.1177	96.0784	100	98.4995	97.0588	93.6274	94.6087	92.1569	65.6863	98.5294	54.902	99.0196
	348	96.5686	94.6078	98.5294	97.549	96.5646	93.1373	96.5686	100	98.9897	96.5686	93.6274	96.5695	90.1961	65.6863	98.0392	54.4118	99.0196
	348.48	96.0784	95.5882	98.0392	97.549	96.5646	93.1373	96.5686	100	98.0093	97.0588	93.6274	97.0597	91.6667	65.1961	98.5294	54.902	99.0196
	348.96	96.5686	95.5882	98.5294	98.0392	97.0548	93.6275	96.5686	100	98.4995	96.5686	94.1176	97.5499	92.1569	65.1961	98.5294	54.902	99.0196
	349.44	96.5686	94.6078	98.5294	98.0392	97.0548	94.1177	97.0588	100	98.4995	95.5882	94.6078	97.5499	90.1961	64.7059	98.0392	54.902	98.5294
	349.92	96.5686	95.098	98.0392	98.0392	97.0548	94.1177	96.0784	100.49	98.0093	96.5686	93.6274	97.0597	91.6667	64.7059	98.0392	55.3922	98.5294
	350.4	96.5686	95.5882	98.0392	98.0392	97.0548	94.1177	96.5686	99.5098	98.0093	96.5686	94.1176	96.0793	91.6667	64.7059	98.0392	54.902	99.0196
	350.88	96.5686	95.5882	98.0392	97.549	96.5646	94.1177	97.0588	100.49	98.0093	97.0588	93.6274	97.0597	91.6667	64.2157	98.0392	54.4118	99.0196
	351.36	96.0784	95.5882	98.0392	97.549	96.5646	93.6275	97.0588	100.49	98.4995	97.0588	94.1176	98.0401	91.6667	64.2157	98.0392	53.9216	99.0196
	351.84	96.5686	95.5882	98.5294	97.549	97.0548	94.6079	97.0588	100.49	98.4995	96.5686	93.6274	99.0205	91.6667	63.7255	98.0392	54.902	99.0196
	352.32	97.0588	95.5882	98.5294	97.0588	96.5646	95.0981	97.0588	100	98.4995	96.5686	93.6274	98.5303	92.6471	63.7255	98.5294	54.4118	99.0196
	352.8	96.5686	96.0784	98.5294	97.0588	97.0548	95.0981	96.0784	100.49	98.0093	96.5686	94.1176	97.5499	90.6863	64.2157	98.5294	54.902	99.0196
	353.28	96.5686	96.0784	98.5294	98.0392	96.5646	94.6079	97.0588	100.49	98.0093	96.5686	93.1373	97.5499	91.1765	63.7255	98.5294	54.902	99.0196
	353.76	96.5686	95.5882	98.0392	97.549	97.0548	95.0981	97.0588	100.49	98.0093	96.5686	93.6274	97.0597	92.1569	63.2353	98.0392	54.4118	99.0196
	354.24	96.5686	96.0784	98.0392	97.549	96.5646	95.0981	97.0588	100.49	98.4995	96.5686	93.6274	97.0597	91.1765	62.7451	98.5294	54.4118	99.0196
	354.72	97.0588	96.0784	98.0392	97.549	96.0744	95.0981	97.0588	100.49	98.4995	96.5686	93.6274	97.5499	91.6667	63.7255	98.0392	54.4118	99.0196
	355.2	97.0588	95.098	98.5294	98.0392	97.0548	94.6079	97.0588	100.49	97.5191	97.0588	93.6274	97.5499	91.6667	63.7255	98.0392	54.4118	98.5294
	355.68	97.0588	95.5882	98.5294	98.0392	96.5646	94.6079	97.0588	100.49	96.5387	97.549	93.6274	97.0597	93.1373	63.2353	98.0392	53.9216	98.5294
	356.16	96.5686	95.098	98.5294	97.549	96.5646	93.6275	96.5686	100	98.0093	97.0588	93.6274	96.0793	90.1961	63.2353	98.0392	54.4118	98.5294
	356.64	96.5686	95.5882	98.5294	97.549	96.5646	94.1177	96.0784	100	98.0093	97.549	93.6274	95.5891	92.1569	62.7451	98.0392	53.9216	99.0196
	357.12	96.0784	95.5882	98.0392	97.549	96.5646	94.6079	96.5686	100	97.5191	97.0588	93.6274	95.5891	92.6471	63.2353	98.0392	53.9216	99.0196
	357.6	96.5686	95.098	98.0392	97.549	97.0548	95.0981	96.0784	100.49	97.0289	96.5686	94.1176	96.5695	92.1569	62.2549	98.5294	53.9216	99.0196
	358.08	96.5686	95.098	98.0392	97.549	96.0744	95.0981	96.0784	100.98	98.0093	96.5686	94.6078	96.5695	89.7059	62.7451	98.5294	53.9216	99.0196
	358.56	96.5686	95.5882	98.0392	97.549	96.5646	95.0981	97.0588	100.98	98.4995	96.5686	93.6274	96.0793	92.1569	63.2353	98.5294	53.4314	98.5294
	359.04	96.5686	95.5882	98.0392	97.0588	96.5646	95.0981	96.5686	100.49	98.0093	96.5686	93.6274	98.5303	92.1569	62.7451	98.0392	53.4314	98.5294
	359.52	97.0588	95.5882	98.0392	97.549	96.5646	95.0981	96.0784	100.49	97.5191	97.0588	93.6274	98.5303	90.1961	62.7451	98.0392	54.4118	99.0196
	360	97.0588	95.5882	98.0392	97.549	96.5646	95.0981	97.0588	100	96.5387	97.0588	93.6274	97.0597	91.6667	62.7451	98.5294	53.9216	98.5294
	360.48	97.0588	95.5882	98.5294	97.549	96.5646	95.5883	97.0588	100.49	98.0093	96.5686	93.6274	98.0401	92.6471	62.2549	98.0392	53.4314	98.5294
	360.96	96.5686	95.098	98.5294	97.549	96.5646	95.5883	96.5686	100	98.0093	97.0588	94.1176	98.0401	92.6471	61.7647	98.0392	53.4314	98.5294
	361.44	96.5686	95.5882	98.5294	97.549	96.5646	95.5883	96.5686	100	97.0289	97.0588	94.1176	96.5695	90.1961	61.7647	98.0392	53.4314	98.5294
	361.92	96.5686	95.5882	98.0392	97.549	96.5646	95.5883	96.5686	100	98.0093	97.0588	93.6274	95.5891	90.6863	62.7451	98.0392	53.9216	99.0196
	362.4	96.5686	95.5882	98.0392	97.0588	97.0548	95.5883	96.0784	100	97.5191	96.5686	94.1176	94.6087	92.6471	62.2549	98.0392	53.4314	99.0196
	362.88	97.549	96.0784	98.5294	97.549	97.0548	95.0981	97.0588	100	97.5191	96.5686	94.1176	96.0793	90.1961	62.2549	98.5294	53.4314	99.0196
	363.36	97.0588	95.5882	98.5294	97.549	96.5646	96.0785	97.0588	100	98.4995	96.5686	94.1176	96.5695	92.1569	61.2745	98.5294	53.4314	99.0196
	363.84	96.5686	96.0784	97.549	98.0392	96.5646	94.6079	96.5686	100	98.4995	96.0784	94.1176	97.0597	92.1569	61.2745	98.0392	52.9412	98.5294
	364.32	96.5686	95.5882	98.0392	98.0392	97.0548	94.6079	96.0784	100	98.0093	96.5686	93.6274	97.0597	91.6667	62.2549	98.0392	53.4314	98.5294
	364.8	96.0784	95.5882	98.5294	97.0588	96.5646	94.6079	95.5882	100.49	98.4995	97.0588	93.1373	97.0597	91.1765	62.2549	98.0392	53.4314	99.0196
	365.28	96.0784	96.0784	98.0392	97.0588	96.5646	94.1177	96.5686	100.49	97.5191	97.0588	93.6274	97.0597	91.6667	61.7647	98.0392	53.4314	99.0196
	365.76	96.5686	95.5882	98.0392	96.5686	97.545	94.1177	97.549	100	98.4995	97.549	93.6274	97.0597	93.1373	61.2745	98.0392	53.4314	99.0196
	366.24	97.0588	96.0784	98.5294	97.0588	96.5646	95.0981	97.0588	100.49	98.0093	96.0784	93.6274	97.5499	91.1765	61.2745	98.5294	52.9412	98.5294
	366.72	96.5686	95.5882	98.5294	97.0588	96.5646	94.6079	97.0588	100.49	98.0093	96.5686	94.1176	96.5695	91.1765	61.7647	98.5294	52.9412	98.5294
	367.2	96.5686	95.098	98.5294	97.0588	97.0548	94.1177	96.5686	100.98	98.4995	96.5686	94.1176	95.5891	91.6667	61.7647	98.0392	52.9412	98.5294
	367.68	96.0784	95.5882	98.0392	97.549	96.5646	94.6079	96.0784	100.98	98.4995	97.0588	94.1176	96.5695	94.1176	61.7647	98.0392	52.9412	98.5294
	368.16	96.5686	96.0784	98.0392	97.549	97.0548	95.0981	97.0588	100	97.5191	96.0784	93.6274	97.0597	90.6863	61.2745	98.0392	53.4314	99.0196
	368.64	96.5686	95.5882	98.0392	97.549	96.5646	95.0981	96.5686	100	97.0289	96.5686	93.6274	96.0793	91.6667	61.2745	98.0392	52.9412	98.5294
	369.12	96.0784	95.5882	98.0392	97.549	96.5646	95.0981	95.5882	100	98.0093	97.0588	93.6274	96.5695	92.1569	60.7843	97.549	52.9412	99.0196
	369.6	96.0784	95.5882	98.5294	97.549	97.0548	94.1177	97.0588	100.98	97.5191	97.0588	93.6274	97.5499	91.1765	61.2745	98.0392	52.451	98.5294
	370.08	96.0784	95.098	98.0392	97.0588	96.5646	94.1177	96.0784	100.49	98.0093	97.0588	93.6274	98.0401	91.1765	61.2745	98.0392	51.9608	98.5294
	370.56	97.0588	95.098	98.5294	97.549	96.5646	94.1177	96.5686	100	98.0093	96.5686	93.1373	97.5499	92.1569	60.2941	98.0392	51.4706	98.5294
	371.04	97.0588	95.098	99.0196	97.549	96.5646	94.6079	97.0588	100.98	98.4995	96.5686	94.1176	96.0793	93.6275	60.2941	98.0392	50.9804	98.5294
	371.52	97.0588	95.098	98.0392	97.0588	96.0744	95.0981	97.0588	100.49	98.4995	96.5686	93.6274	96.0793	90.1961	60.2941	98.0392	51.9608	98.5294
	372	96.0784	95.5882	98.5294	97.0588	97.0548	94.1177	95.5882	100.49	98.0093	96.5686	93.6274	97.0597	91.6667	60.7843	98.0392	52.451	98.5294
	372.48	96.5686	95.5882	98.5294	97.0588	97.0548	92.6471	95.5882	100.49	97.5191	96.0784	93.6274	97.0597	92.6471	60.7843	98.0392	51.9608	98.5294
	372.96	96.5686	95.5882	98.5294	97.0588	97.545	92.6471	96.0784	100	98.4995	96.5686	93.6274	96.5695	91.6667	60.2941	98.5294	51.9608	98.5294
	373.44	96.5686	95.5882	98.5294	97.0588	97.0548	92.6471	95.5882	100	98.0093	96.5686	93.6274	96.5695	91.1765	60.7843	98.0392	51.9608	98.5294
	373.92	97.0588	95.5882	98.5294	97.0588	97.0548	93.1373	96.0784	100.49	98.0093	96.5686	93.6274	96.5695	91.6667	60.2941	98.0392	51.4706	98.5294
	374.4	96.0784	95.098	98.5294	96.5686	96.5646	94.1177	97.549	100.49	98.4995	96.5686	93.6274	97.0597	93.1373	59.8039	98.0392	51.9608	98.5294
	374.88	96.0784	95.098	98.5294	97.549	96.5646	94.6079	96.5686	100.49	98.0093	95.5882	93.6274	97.0597	91.6667	59.8039	98.0392	51.4706	98.5294
	375.36	96.5686	95.5882	98.5294	97.0588	96.5646	94.6079	97.0588	100.49	98.0093	96.5686	93.6274	97.5499	91.6667	59.3137	98.0392	50.9804	99.0196
	375.84	96.5686	95.5882	98.5294	97.549	96.5646	94.6079	97.0588	100.98	98.0093	96.0784	93.1373	97.5499	92.1569	59.8039	98.0392	51.9608	98.5294
	376.32	97.0588	95.5882	98.5294	97.549	97.0548	95.0981	97.0588	100.98	98.0093	96.5686	93.6274	97.5499	92.1569	59.3137	98.0392	51.4706	98.5294
	376.8	97.0588	95.5882	98.5294	97.549	97.0548	95.0981	97.549	100.49	98.0093	97.0588	94.1176	97.0597	90.1961	60.2941	98.0392	50.9804	98.5294
	377.28	96.5686	95.5882	98.5294	98.0392	97.0548	95.0981	97.549	100.49	98.4995	96.5686	94.1176	96.5695	92.1569	59.8039	98.0392	51.4706	99.0196
	377.76	96.5686	95.098	98.5294	97.0588	96.5646	95.0981	96.5686	100.49	98.4995	96.5686	94.1176	99.0205	93.1373	58.8235	98.0392	50.9804	98.5294
	378.24	96.5686	95.5882	98.5294	97.0588	97.0548	94.6079	96.0784	100.98	98.0093	97.0588	93.6274	98.5303	91.1765	59.3137	98.0392	50.9804	98.5294
	378.72	96.5686	96.0784	98.0392	97.549	97.0548	92.6471	97.549	100.49	98.0093	97.0588	93.6274	98.0401	91.6667	59.8039	98.0392	50.9804	98.5294
	379.2	96.5686	95.5882	98.5294	97.549	96.5646	92.6471	96.5686	100.49	98.0093	97.0588	93.6274	97.0597	92.1569	59.3137	98.0392	50.4902	98.5294
	379.68	96.5686	95.5882	98.0392	97.549	96.5646	93.6275	97.0588	100.98	98.0093	97.0588	93.6274	96.5695	92.1569	59.3137	98.0392	50.9804	98.5294
	380.16	97.0588	95.098	98.5294	97.549	97.0548	93.6275	96.0784	100.98	97.5191	97.0588	93.6274	95.0989	91.1765	58.8235	98.0392	50.9804	98.5294
	380.64	96.5686	95.098	98.5294	97.549	96.5646	93.6275	96.0784	101.471	98.0093	97.549	93.6274	97.0597	91.6667	59.3137	98.0392	51.4706	99.0196
	381.12	96.0784	95.098	98.5294	97.0588	96.5646	93.1373	97.0588	101.471	97.5191	97.0588	94.1176	97.5499	93.1373	57.8431	98.0392	50.9804	99.0196
	381.6	96.5686	95.098	98.5294	97.549	96.0744	93.6275	97.0588	100.98	97.0289	97.0588	93.6274	97.5499	90.1961	58.3333	98.0392	50.9804	98.5294
	382.08	96.5686	95.098	98.5294	97.549	96.5646	94.1177	97.549	100.98	97.0289	96.0784	93.6274	98.0401	91.6667	58.3333	98.0392	51.4706	98.5294
	382.56	96.5686	95.5882	98.5294	98.0392	96.0744	94.6079	97.0588	100.49	97.5191	96.5686	93.1373	98.0401	93.1373	58.8235	98.0392	51.4706	99.0196
	383.04	96.5686	96.0784	98.5294	97.549	96.5646	95.0981	97.0588	100.49	98.4995	96.5686	93.6274	97.5499	91.1765	58.3333	98.0392	50.9804	98.5294
	383.52	96.5686	96.0784	98.5294	97.549	96.5646	95.5883	97.0588	100.98	98.0093	96.0784	94.1176	97.5499	90.6863	58.8235	98.0392	50	98.5294
	384	96.5686	95.5882	98.5294	97.0588	96.5646	95.0981	97.0588	101.471	97.5191	97.0588	93.6274	96.5695	91.6667	58.8235	98.0392	50.4902	98.5294
	384.48	96.5686	95.5882	98.5294	97.0588	96.5646	94.6079	97.0588	100	97.5191	97.0588	93.1373	96.0793	93.1373	58.8235	98.0392	50.4902	98.5294
	384.96	96.0784	96.0784	98.5294	97.549	96.5646	95.0981	96.5686	100.49	98.0093	97.0588	93.1373	96.5695	90.6863	58.8235	97.549	50.9804	98.5294
	385.44	96.5686	95.5882	98.5294	97.549	97.0548	94.1177	96.5686	100.98	97.5191	97.0588	93.1373	96.5695	91.6667	58.3333	98.0392	50.9804	98.5294
	385.92	97.0588	96.0784	98.5294	97.549	96.5646	93.6275	97.0588	100.49	98.0093	97.0588	93.6274	96.5695	93.6275	58.3333	98.0392	50.4902	98.5294
	386.4	96.5686	95.5882	98.5294	97.549	96.5646	94.6079	96.0784	100.49	97.5191	97.0588	93.6274	97.0597	90.6863	57.8431	98.0392	50.9804	98.5294
	386.88	97.0588	95.5882	98.5294	97.549	96.5646	94.6079	96.5686	100	97.5191	97.0588	94.1176	97.0597	91.1765	57.8431	98.0392	50.9804	98.5294
	387.36	97.0588	95.5882	98.5294	97.549	97.0548	94.6079	96.5686	100.98	98.0093	97.0588	93.6274	96.0793	92.1569	58.3333	98.0392	49.5098	98.5294
	387.84	96.5686	95.5882	99.0196	98.0392	97.0548	95.0981	97.0588	100.98	98.0093	96.5686	93.6274	96.5695	92.6471	57.8431	98.0392	49.5098	98.5294
	388.32	96.5686	95.5882	98.5294	97.549	96.5646	94.6079	96.5686	100.49	97.5191	96.5686	93.6274	98.5303	91.1765	57.8431	98.0392	50.4902	98.5294
	388.8	97.549	96.0784	98.0392	97.0588	97.0548	95.0981	97.0588	100.49	97.0289	96.5686	93.6274	98.0401	92.1569	57.8431	98.5294	50	98.5294
	389.28	97.0588	96.0784	98.0392	97.549	96.5646	94.6079	96.5686	100.49	97.5191	96.5686	93.6274	97.0597	93.1373	57.8431	98.0392	50	98.5294
	389.76	97.0588	96.0784	98.0392	97.0588	96.5646	94.1177	97.0588	100.98	97.0289	97.0588	93.6274	97.5499	91.6667	56.8627	98.0392	50	98.5294
	390.24	96.5686	96.0784	98.0392	97.0588	97.0548	94.1177	96.5686	100.98	98.4995	97.0588	93.1373	96.5695	93.1373	56.8627	98.0392	50	98.5294
	390.72	97.0588	95.5882	98.5294	97.549	96.0744	94.1177	96.5686	100.49	98.0093	97.549	92.6471	95.5891	92.6471	57.3529	98.0392	50.9804	98.5294
	391.2	97.0588	96.0784	98.5294	97.0588	96.5646	94.1177	96.5686	100.98	98.0093	97.549	93.1373	96.5695	91.1765	57.8431	98.0392	50.4902	98.5294
	391.68	96.5686	96.0784	98.0392	97.0588	96.0744	94.6079	96.5686	101.471	97.5191	97.549	93.6274	96.0793	91.1765	57.3529	98.0392	50	98.5294
	392.16	97.0588	95.5882	98.5294	97.0588	96.5646	94.1177	96.0784	100.98	98.0093	96.5686	93.1373	95.5891	91.6667	57.3529	98.0392	50	98.5294
	392.64	97.0588	96.0784	99.0196	97.0588	96.5646	94.6079	95.5882	100	98.0093	95.5882	93.6274	96.5695	93.6275	57.3529	98.0392	50	98.5294
	393.12	97.549	95.5882	98.5294	97.0588	96.5646	95.0981	95.5882	99.5098	97.5191	96.5686	93.6274	97.5499	90.6863	57.3529	97.549	50	98.5294
	393.6	97.0588	95.5882	99.0196	97.0588	96.5646	93.6275	96.0784	100	98.0093	96.5686	93.6274	97.0597	92.6471	56.8627	98.0392	50	98.5294
	394.08	97.0588	95.5882	98.5294	96.5686	96.5646	93.6275	96.5686	100	98.0093	96.5686	93.6274	97.5499	92.6471	56.8627	98.0392	49.5098	98.5294
	394.56	97.0588	96.0784	98.0392	97.0588	96.5646	95.0981	96.0784	100.49	97.5191	95.098	93.6274	97.0597	92.1569	56.8627	98.0392	49.0197	98.5294
	395.04	96.5686	95.5882	98.0392	97.0588	96.0744	94.1177	97.0588	100.98	98.0093	96.0784	93.6274	97.5499	91.1765	55.8824	98.0392	49.0197	98.5294
	395.52	97.0588	95.5882	98.5294	97.549	97.0548	94.1177	98.0392	100.49	98.4995	96.5686	93.1373	98.0401	90.6863	56.3725	98.0392	49.0197	98.5294
	396	96.5686	95.5882	98.5294	97.0588	96.5646	94.6079	97.0588	100.49	98.4995	97.0588	92.6471	97.5499	93.1373	55.8824	98.0392	49.5098	99.0196
	396.48	97.0588	95.098	98.5294	97.0588	96.5646	94.1177	96.5686	100.49	97.5191	97.0588	92.6471	96.5695	91.1765	55.8824	98.0392	49.5098	98.5294
	396.96	97.0588	95.098	98.5294	97.0588	96.0744	92.6471	97.0588	100.98	97.5191	96.0784	93.1373	96.0793	91.6667	56.3725	98.0392	49.0197	98.5294
	397.44	97.0588	95.5882	98.5294	97.549	96.5646	92.6471	96.5686	100.49	97.0289	96.0784	93.6274	96.0793	92.1569	56.8627	98.0392	49.0197	98.5294
	397.92	97.0588	95.5882	98.5294	97.549	96.5646	94.1177	97.0588	100	98.0093	96.5686	94.1176	97.5499	92.1569	56.3725	98.0392	49.5098	98.5294
	398.4	96.5686	95.5882	98.5294	97.549	97.0548	95.5883	96.5686	100.49	97.0289	96.5686	93.6274	98.5303	91.1765	55.3922	98.0392	49.5098	98.0392
	398.88	96.5686	95.5882	98.5294	97.0588	96.5646	95.5883	97.0588	100.98	97.5191	96.5686	93.6274	97.0597	91.6667	55.8824	97.549	49.0197	98.0392
	399.36	96.0784	95.098	98.5294	97.549	96.5646	95.5883	97.0588	100.98	97.5191	96.0784	93.6274	97.0597	92.6471	55.8824	98.0392	49.0197	98.5294
	399.84	97.0588	95.098	98.0392	97.549	97.0548	94.6079	97.0588	100.49	97.5191	95.5882	94.1176	97.0597	90.1961	55.8824	97.549	49.0197	98.5294
	400.32	96.5686	96.0784	98.5294	97.0588	97.0548	94.6079	97.0588	100.49	97.5191	96.5686	93.6274	98.0401	92.1569	54.902	97.549	49.5098	98.5294
	400.8	96.5686	95.5882	98.5294	97.0588	96.5646	95.5883	95.5882	100	97.5191	96.0784	93.1373	96.5695	92.6471	55.3922	98.0392	49.5098	98.5294
	401.28	96.5686	95.098	98.0392	97.549	96.5646	94.6079	96.5686	100	97.5191	96.5686	93.6274	96.0793	91.6667	55.8824	97.549	49.5098	98.5294
	401.76	96.5686	96.0784	99.0196	97.0588	97.0548	94.6079	97.0588	100	97.0289	96.5686	93.6274	97.5499	91.1765	55.8824	97.549	49.5098	98.5294
	402.24	97.0588	96.0784	99.0196	96.5686	97.0548	94.1177	96.0784	100	97.0289	96.0784	93.1373	96.0793	92.1569	56.8627	97.549	49.0197	98.0392
	402.72	96.5686	96.0784	98.0392	97.0588	96.5646	94.1177	96.5686	100	97.5191	95.5882	93.6274	96.0793	92.6471	55.8824	97.549	49.0197	98.5294
	403.2	97.0588	96.0784	98.0392	97.0588	96.5646	93.6275	95.5882	100.49	97.0289	97.0588	93.1373	97.5499	90.1961	54.902	98.0392	49.0197	98.5294
	403.68	96.5686	95.5882	98.5294	97.549	96.0744	94.1177	97.0588	100.49	97.5191	97.549	93.6274	97.0597	92.6471	54.902	98.0392	49.0197	98.0392
	404.16	96.5686	95.5882	99.0196	97.0588	96.5646	94.6079	97.0588	100.49	98.0093	97.0588	93.6274	98.5303	92.1569	55.3922	97.549	48.0393	98.5294
	404.64	96.5686	95.098	98.5294	97.0588	96.5646	94.6079	97.0588	100	98.0093	96.0784	93.6274	98.5303	91.1765	55.8824	97.549	49.0197	98.5294
	405.12	96.5686	95.098	99.0196	97.0588	96.5646	95.5883	97.0588	100	98.0093	96.5686	94.1176	98.5303	91.1765	55.8824	97.549	48.5295	98.0392
	405.6	96.5686	95.5882	98.5294	97.0588	96.5646	95.0981	96.5686	100	97.5191	97.0588	94.1176	97.0597	91.1765	55.3922	97.549	48.5295	98.0392
	406.08	96.0784	95.5882	98.5294	97.0588	96.5646	95.0981	96.5686	100.49	97.5191	97.0588	93.6274	97.0597	93.1373	54.902	98.0392	49.0197	98.5294
	406.56	96.5686	96.0784	99.0196	96.5686	96.5646	94.1177	97.0588	100	98.0093	97.549	93.6274	97.5499	91.1765	54.902	97.549	48.5295	98.0392
	407.04	96.5686	95.098	98.5294	97.0588	95.5842	94.6079	97.549	100	97.0289	97.0588	93.6274	97.5499	92.1569	54.902	98.0392	49.0197	98.5294
	407.52	96.5686	94.6078	98.5294	97.0588	97.0548	95.0981	96.5686	100	97.0289	96.5686	93.6274	97.5499	92.6471	54.902	97.549	48.5295	98.5294
	408	96.5686	95.098	98.5294	97.0588	97.0548	95.0981	96.5686	100	97.0289	96.5686	93.6274	96.5695	91.6667	54.4118	98.0392	49.0197	98.5294
	408.48	96.5686	95.5882	98.0392	97.0588	96.5646	94.6079	96.5686	100.49	97.5191	96.5686	93.1373	95.5891	91.6667	54.4118	98.0392	48.0393	98.5294
	408.96	97.0588	96.0784	98.5294	97.0588	96.5646	94.6079	97.0588	100.98	98.0093	97.0588	93.1373	97.0597	91.1765	54.4118	98.0392	48.0393	98.0392
	409.44	97.0588	96.0784	98.5294	97.0588	96.5646	94.1177	97.0588	100	98.0093	96.5686	93.6274	95.5891	93.1373	53.9216	98.0392	47.5491	98.0392
	409.92	97.0588	95.5882	98.0392	96.5686	96.5646	93.6275	96.5686	100.98	98.4995	96.5686	93.1373	96.5695	90.1961	54.902	97.549	48.0393	98.5294
	410.4	97.0588	95.5882	98.0392	97.0588	96.5646	94.1177	97.0588	100.49	98.0093	97.0588	93.6274	96.5695	92.1569	55.3922	97.549	48.5295	98.5294
	410.88	97.0588	95.5882	98.5294	97.0588	97.0548	94.6079	97.0588	100.49	98.4995	96.0784	93.6274	96.5695	92.6471	54.902	97.549	48.5295	98.0392
	411.36	96.5686	95.098	98.5294	97.0588	96.5646	94.1177	96.5686	100.49	98.0093	96.0784	93.6274	97.5499	90.1961	53.9216	98.5294	48.5295	98.0392
	411.84	96.5686	95.098	98.0392	97.0588	97.0548	95.5883	96.5686	100.49	98.0093	96.0784	93.1373	98.0401	91.1765	54.4118	97.549	48.5295	98.5294
	412.32	97.0588	95.098	98.0392	97.0588	96.5646	94.6079	96.0784	100	97.5191	96.0784	93.6274	97.5499	91.6667	53.9216	97.549	49.0197	98.0392
	412.8	97.0588	95.098	98.5294	97.0588	96.5646	94.6079	97.0588	100.49	97.5191	96.5686	93.1373	97.0597	91.6667	53.9216	98.0392	48.0393	98.0392
	413.28	97.0588	95.098	98.0392	97.0588	96.5646	94.1177	97.0588	100	97.5191	96.5686	93.1373	96.5695	90.1961	53.4314	98.0392	48.0393	98.0392
	413.76	97.0588	95.098	98.0392	97.0588	96.5646	94.6079	97.0588	100	97.5191	96.5686	93.1373	96.0793	91.6667	53.9216	98.0392	48.0393	98.0392
	414.24	96.5686	95.098	98.5294	97.0588	97.0548	93.6275	97.0588	99.5098	97.5191	96.5686	93.1373	96.0793	93.1373	53.4314	97.549	48.0393	98.5294
	414.72	96.5686	96.0784	98.0392	97.0588	97.0548	93.6275	97.0588	100	97.0289	96.0784	93.1373	97.0597	89.7059	53.4314	97.549	48.0393	98.0392
	415.2	96.5686	95.5882	98.0392	96.5686	97.0548	95.0981	97.0588	100.49	97.5191	96.5686	93.6274	97.0597	91.6667	53.9216	98.0392	47.5491	98.5294
	415.68	96.5686	95.5882	98.5294	97.0588	97.0548	94.6079	96.0784	100.49	98.0093	97.0588	93.6274	97.0597	92.6471	53.9216	98.0392	48.0393	98.5294
	416.16	96.0784	95.5882	98.5294	97.0588	97.0548	94.6079	96.0784	100	97.5191	96.0784	93.1373	97.0597	91.1765	53.9216	97.0588	47.5491	98.5294
	416.64	96.0784	95.098	98.5294	97.0588	96.0744	94.6079	97.0588	100.49	98.0093	97.0588	93.6274	97.5499	91.1765	53.9216	97.549	47.5491	98.5294
	417.12	96.5686	95.5882	98.5294	97.0588	96.5646	94.1177	97.0588	100.49	98.0093	96.5686	93.6274	98.0401	90.6863	52.9412	97.549	47.5491	98.5294
	417.6	97.0588	95.5882	98.0392	97.0588	96.0744	94.6079	96.0784	100.49	98.0093	96.0784	93.6274	98.5303	93.1373	53.4314	97.0588	48.0393	98.5294
	418.08	97.0588	95.5882	98.0392	97.0588	96.5646	94.6079	96.5686	100.49	98.0093	96.5686	93.1373	97.5499	90.1961	53.4314	97.549	48.5295	98.5294
	418.56	96.5686	95.098	98.5294	97.0588	96.5646	94.6079	96.5686	100.98	97.0289	96.5686	93.1373	97.5499	91.6667	53.9216	97.0588	47.5491	98.0392
	419.04	96.5686	95.5882	98.0392	96.5686	96.5646	94.6079	96.0784	101.471	97.0289	97.549	93.6274	95.5891	92.6471	53.9216	97.549	47.5491	98.0392
	419.52	96.0784	95.098	98.5294	97.0588	96.5646	94.6079	96.5686	100	97.0289	97.0588	93.6274	95.5891	91.6667	53.4314	97.549	47.0589	98.0392
	420	96.5686	95.098	98.5294	97.0588	97.0548	95.0981	96.0784	100.49	97.5191	97.0588	93.1373	96.0793	90.6863	53.9216	97.549	47.0589	98.0392
	420.48	96.5686	96.0784	98.0392	97.549	97.0548	94.6079	95.5882	100	97.5191	97.0588	93.6274	96.5695	90.6863	53.9216	97.549	47.5491	98.5294
	420.96	96.5686	95.5882	98.0392	96.5686	96.5646	94.6079	95.098	100.98	97.5191	97.0588	93.6274	97.5499	92.6471	53.9216	97.549	48.0393	98.0392
	421.44	97.0588	95.5882	98.0392	97.549	96.5646	94.6079	96.5686	100.98	98.0093	96.5686	93.1373	97.5499	90.1961	52.9412	97.549	47.5491	98.0392
	421.92	96.5686	95.5882	98.0392	97.549	95.5842	93.6275	96.5686	100	98.4995	96.0784	93.1373	97.0597	92.1569	52.9412	97.549	47.0589	98.0392
	422.4	96.5686	94.6078	98.5294	97.549	96.0744	92.157	97.0588	100.49	97.5191	96.5686	93.6274	98.0401	92.6471	52.9412	97.549	47.0589	98.0392
	422.88	96.5686	95.098	98.5294	97.549	96.5646	92.6471	96.0784	100	97.5191	96.5686	93.6274	99.0205	91.1765	52.9412	97.549	47.5491	98.0392
	423.36	97.0588	95.098	98.0392	97.0588	97.0548	94.1177	97.0588	100.98	97.5191	96.5686	93.1373	96.5695	91.1765	53.4314	97.549	47.5491	98.0392
	423.84	96.5686	95.5882	98.5294	97.0588	96.0744	94.6079	97.0588	100.49	98.0093	96.5686	93.1373	96.5695	91.6667	52.451	97.0588	46.5687	98.0392
	424.32	96.0784	95.5882	98.0392	97.0588	96.5646	94.1177	97.0588	100.49	98.0093	96.5686	93.1373	96.5695	92.1569	52.451	97.549	47.5491	98.0392
	424.8	96.5686	94.6078	98.0392	97.549	97.0548	94.1177	97.0588	100.98	98.0093	96.0784	93.1373	96.5695	89.7059	51.9608	97.549	47.0589	98.0392
	425.28	96.5686	95.5882	98.0392	97.549	96.5646	94.6079	97.0588	100	98.0093	96.5686	93.6274	96.5695	91.1765	52.9412	97.549	46.5687	98.0392
	425.76	96.5686	95.098	98.5294	97.0588	96.0744	94.1177	97.549	100.98	96.5387	96.5686	93.6274	96.5695	92.6471	53.4314	97.0588	47.0589	98.0392
	426.24	96.5686	94.6078	98.0392	97.0588	96.5646	94.6079	96.5686	100.49	97.0289	97.0588	94.1176	96.5695	90.1961	51.9608	97.549	47.0589	97.549
	426.72	96.5686	94.6078	97.549	97.0588	96.5646	94.1177	95.5882	100.98	97.5191	96.5686	94.1176	97.0597	91.1765	51.9608	97.549	47.0589	98.0392
	427.2	96.0784	95.098	98.0392	97.0588	96.5646	94.1177	96.0784	100.49	98.0093	97.0588	93.6274	98.0401	91.1765	51.4706	97.549	46.5687	98.0392
	427.68	96.5686	94.6078	98.0392	96.5686	96.5646	94.6079	96.5686	100.49	97.5191	97.0588	93.6274	98.5303	93.1373	52.451	97.0588	47.0589	98.0392
	428.16	96.5686	95.098	98.5294	96.5686	96.0744	94.6079	97.0588	100.49	98.0093	97.0588	92.6471	97.0597	89.7059	52.9412	97.0588	46.5687	98.5294
	428.64	97.0588	95.098	98.0392	96.5686	96.5646	95.0981	96.5686	100.49	98.0093	97.0588	93.1373	97.5499	91.1765	52.451	97.549	46.5687	98.0392
	429.12	96.0784	95.098	98.0392	97.0588	97.0548	95.0981	97.0588	100.49	98.0093	97.0588	93.1373	96.0793	92.1569	51.4706	97.549	47.0589	98.0392
	429.6	96.5686	95.5882	98.0392	96.5686	96.5646	95.0981	96.0784	100.49	97.5191	97.0588	92.6471	95.0989	91.1765	51.9608	97.0588	47.0589	98.5294
	430.08	96.0784	95.5882	98.0392	96.5686	96.5646	95.0981	97.0588	100.49	97.5191	96.5686	93.1373	96.0793	91.1765	51.9608	97.0588	46.5687	98.0392
	430.56	96.5686	96.0784	98.5294	97.0588	96.0744	94.1177	97.0588	100.49	97.5191	96.5686	93.6274	96.5695	90.6863	51.4706	97.549	46.5687	98.0392
	431.04	96.5686	95.5882	98.5294	96.5686	96.5646	94.6079	97.0588	100.49	97.0289	97.0588	93.6274	96.5695	92.1569	52.451	97.0588	47.0589	98.0392
	431.52	96.5686	95.5882	98.5294	96.5686	96.5646	94.6079	96.0784	100	97.0289	96.5686	93.6274	96.5695	90.1961	51.4706	97.549	47.0589	98.0392
	432	97.0588	95.5882	98.5294	97.0588	96.5646	95.0981	96.5686	100.49	97.5191	97.0588	93.6274	96.5695	91.6667	50.9804	97.549	46.0785	98.0392
	432.48	96.5686	95.5882	98.5294	97.0588	96.0744	95.0981	96.5686	100.49	97.0289	97.0588	93.1373	96.5695	92.6471	51.9608	97.549	47.0589	98.0392
	432.96	96.5686	95.5882	98.5294	97.0588	96.0744	94.1177	97.0588	100.49	97.5191	97.0588	93.6274	96.5695	90.6863	51.9608	97.549	47.0589	98.0392
	433.44	96.5686	95.098	98.5294	96.5686	96.5646	94.6079	96.0784	100.98	98.0093	97.0588	93.6274	97.0597	91.1765	51.9608	97.549	46.5687	98.0392
	433.92	96.0784	94.6078	98.0392	96.5686	96.0744	94.6079	97.549	100.49	97.5191	97.0588	93.6274	97.5499	91.1765	51.4706	97.549	46.0785	98.0392
	434.4	96.5686	95.098	98.0392	97.0588	96.5646	95.0981	97.549	100	98.0093	97.549	93.6274	97.5499	92.1569	51.4706	97.549	46.0785	97.549
	434.88	96.5686	95.098	98.0392	97.0588	96.5646	94.1177	96.5686	100.49	97.5191	97.0588	93.1373	95.5891	89.2157	50.9804	97.549	46.5687	97.549
	435.36	97.0588	95.5882	98.0392	97.0588	96.5646	94.1177	96.5686	100.98	97.5191	97.0588	93.6274	95.5891	90.6863	50.9804	97.549	46.0785	98.0392
	435.84	96.5686	94.6078	97.549	97.549	97.0548	93.6275	98.0392	100	97.5191	97.0588	93.6274	96.0793	91.6667	51.9608	97.549	47.0589	98.0392
	436.32	96.0784	94.6078	97.549	97.549	96.5646	94.6079	97.549	100.49	98.0093	97.0588	93.6274	97.0597	90.6863	50.9804	97.549	46.5687	98.0392
	436.8	97.0588	94.6078	98.0392	96.5686	96.5646	95.0981	96.5686	100.49	98.0093	97.0588	93.6274	97.0597	90.6863	50.9804	97.0588	45.5883	98.0392
	437.28	96.5686	94.6078	98.0392	96.5686	96.0744	94.6079	96.5686	100.49	98.0093	97.0588	93.1373	97.5499	91.1765	50.9804	97.0588	46.5687	98.0392
	437.76	96.0784	94.6078	98.5294	97.0588	96.0744	94.1177	96.0784	100	98.0093	96.5686	93.1373	96.5695	92.6471	50.9804	97.549	46.5687	98.0392
	438.24	96.0784	95.098	98.0392	97.0588	96.5646	94.1177	96.5686	100	97.5191	96.5686	93.1373	96.5695	90.1961	51.9608	97.549	47.0589	98.0392
	438.72	96.5686	95.098	97.549	97.0588	96.5646	94.6079	97.0588	100.98	97.5191	96.0784	93.6274	96.5695	91.1765	51.4706	98.0392	47.0589	98.0392
	439.2	96.5686	95.098	97.549	97.0588	97.0548	94.6079	98.0392	100.49	97.5191	96.0784	93.6274	96.5695	92.1569	50.9804	97.549	46.5687	98.0392
	439.68	96.0784	95.098	98.0392	96.5686	96.5646	94.1177	97.549	100.49	97.0289	96.0784	93.1373	95.5891	91.6667	50.9804	97.0588	46.0785	98.0392
	440.16	96.0784	94.6078	98.5294	96.5686	96.5646	95.0981	96.0784	100.49	97.5191	96.0784	93.1373	95.0989	90.1961	50.9804	97.0588	46.5687	98.0392
	440.64	96.5686	95.098	98.0392	96.5686	96.0744	95.0981	96.0784	100	98.0093	96.0784	93.1373	95.0989	91.1765	50.9804	97.549	46.5687	98.0392
	441.12	96.5686	95.098	98.0392	96.5686	96.0744	95.0981	96.0784	100.49	98.0093	96.0784	93.6274	96.5695	93.6275	51.4706	97.549	46.5687	98.0392
	441.6	96.5686	94.6078	98.0392	96.5686	96.5646	94.6079	97.0588	100.98	98.0093	96.5686	93.6274	97.0597	91.1765	51.9608	97.549	46.0785	97.549
	442.08	96.0784	94.6078	98.0392	97.0588	97.0548	94.1177	96.5686	100.49	97.0289	96.5686	93.1373	96.5695	91.6667	51.4706	97.549	45.5883	98.0392
	442.56	96.0784	94.6078	97.549	96.5686	96.5646	93.6275	97.549	100.49	98.0093	96.5686	92.6471	97.0597	92.1569	50.9804	97.549	46.0785	97.549
	443.04	96.0784	95.098	98.0392	97.0588	96.5646	94.6079	97.0588	100.49	97.5191	96.5686	93.1373	97.0597	91.6667	50.9804	97.549	45.5883	97.549
	443.52	96.0784	95.5882	98.0392	97.0588	96.5646	94.1177	97.549	100.49	98.0093	96.5686	93.1373	98.0401	91.1765	50.9804	97.0588	46.0785	98.0392
	444	96.0784	95.098	97.549	96.5686	96.0744	94.6079	96.5686	100.98	97.0289	95.5882	93.6274	96.5695	91.6667	50.9804	97.0588	45.5883	98.0392
	444.48	96.5686	94.6078	97.549	96.5686	96.0744	94.6079	96.5686	101.471	97.0289	95.5882	93.6274	95.5891	92.1569	50.4902	97.0588	45.5883	98.0392
	444.96	96.0784	95.098	98.0392	96.5686	96.5646	94.1177	96.0784	100.98	97.0289	96.5686	93.6274	95.5891	89.7059	50.9804	97.0588	45.0981	97.549
	445.44	95.5882	95.098	98.0392	96.5686	96.0744	94.6079	97.549	100.98	97.0289	97.0588	93.6274	95.0989	90.6863	50.9804	97.549	45.5883	97.549
	445.92	96.5686	95.098	98.5294	97.0588	96.0744	94.6079	97.0588	100.49	97.0289	96.5686	93.1373	95.5891	91.1765	51.4706	97.549	45.5883	98.0392
	446.4	96.0784	94.6078	98.5294	96.5686	96.5646	94.6079	96.5686	100.49	97.5191	96.5686	93.1373	95.0989	91.1765	50	97.549	46.0785	97.549
	446.88	96.0784	94.6078	98.0392	97.0588	96.0744	94.1177	97.0588	100.49	97.0289	97.0588	93.1373	95.5891	91.6667	50.4902	97.549	46.0785	98.0392
	447.36	96.0784	95.098	98.0392	97.0588	96.5646	94.6079	97.549	100.98	98.0093	96.5686	93.1373	96.5695	91.1765	50.9804	97.0588	45.5883	98.0392
	447.84	96.0784	95.098	98.0392	97.0588	97.0548	94.1177	96.5686	100.49	98.0093	96.5686	93.1373	96.0793	92.6471	50.9804	97.0588	45.5883	97.549
	448.32	96.0784	94.6078	98.0392	97.0588	97.0548	94.6079	97.0588	100	98.0093	97.0588	93.1373	95.5891	89.7059	50	97.549	45.5883	97.549
	448.8	96.0784	94.1176	98.0392	96.5686	96.0744	94.1177	97.0588	100.49	98.0093	97.549	92.6471	96.5695	91.6667	51.4706	97.549	45.5883	97.549
	449.28	96.5686	94.6078	98.0392	96.5686	96.5646	94.6079	97.0588	100.49	97.0289	97.0588	93.1373	97.0597	92.1569	50.9804	97.549	46.0785	97.549
	449.76	96.5686	95.098	98.0392	96.5686	97.0548	93.1373	96.0784	100.98	98.4995	96.5686	93.6274	95.5891	91.1765	50.4902	97.0588	45.5883	97.549
	450.24	96.5686	95.098	98.0392	97.549	97.0548	93.6275	96.5686	100.49	98.4995	96.5686	93.6274	94.6087	91.1765	50	97.549	45.0981	97.549
	450.72	96.5686	94.1176	98.0392	96.5686	96.5646	94.1177	97.0588	100.49	98.0093	96.5686	93.1373	95.0989	90.6863	50	97.0588	46.0785	97.549
	451.2	96.0784	94.1176	98.0392	97.0588	96.5646	94.6079	97.0588	100	97.5191	96.5686	93.6274	96.5695	92.1569	50.4902	97.549	45.5883	98.0392
	451.68	96.0784	94.6078	98.0392	96.5686	96.5646	95.0981	97.549	100.49	97.5191	96.5686	93.6274	97.0597	89.7059	50	97.0588	45.0981	97.549
	452.16	96.0784	94.6078	97.549	97.0588	96.5646	95.0981	97.549	100.49	97.5191	95.5882	93.1373	96.5695	91.1765	50	97.0588	46.0785	98.0392
	452.64	96.5686	94.6078	98.0392	96.5686	96.5646	94.1177	96.5686	100.49	98.0093	95.5882	93.1373	96.5695	91.6667	50	97.549	45.5883	98.0392
	453.12	96.0784	95.098	98.0392	96.0784	96.5646	94.1177	97.0588	100.49	98.0093	95.5882	93.1373	96.0793	90.6863	49.5098	97.549	45.5883	97.549
	453.6	96.0784	94.1176	98.5294	96.5686	96.5646	94.6079	95.5882	100.49	98.0093	97.0588	93.1373	96.5695	91.1765	49.0196	98.0392	45.0981	98.0392
	454.08	96.0784	94.6078	98.5294	96.5686	96.0744	95.0981	97.0588	100.98	97.5191	97.0588	92.6471	97.0597	91.6667	50	98.0392	44.6079	98.0392
	454.56	96.5686	94.6078	98.0392	96.5686	96.5646	94.1177	97.0588	100	98.0093	97.0588	93.1373	97.0597	91.6667	49.5098	97.549	44.6079	98.0392
	455.04	96.0784	94.6078	98.0392	96.5686	96.0744	94.6079	97.0588	100.98	96.5387	97.0588	93.6274	95.5891	89.2157	49.5098	97.0588	46.0785	98.0392
	455.52	96.0784	94.6078	98.0392	97.0588	96.5646	94.6079	96.5686	100.49	96.5387	96.5686	93.1373	94.6087	91.6667	49.5098	97.0588	45.5883	98.0392
	456	96.5686	94.6078	98.0392	97.0588	96.5646	94.1177	96.5686	101.471	97.5191	96.5686	93.1373	95.5891	91.6667	50	97.0588	45.0981	98.0392
	456.48	96.0784	94.6078	97.549	97.0588	97.0548	95.0981	97.549	101.471	98.0093	97.0588	93.1373	95.0989	91.1765	49.5098	97.549	45.0981	97.549
	456.96	96.5686	94.6078	97.549	97.0588	96.5646	94.1177	97.549	101.471	98.0093	97.0588	93.1373	96.5695	90.6863	50	97.0588	45.0981	98.0392
	457.44	96.5686	94.6078	98.0392	97.0588	96.5646	93.1373	97.0588	100.49	98.0093	96.5686	93.1373	96.5695	90.6863	49.0196	97.549	44.6079	97.549
	457.92	96.5686	94.6078	98.0392	96.5686	96.0744	93.1373	96.0784	100.49	97.5191	95.5882	93.1373	97.5499	92.6471	50	97.549	44.6079	97.549
	458.4	97.0588	94.6078	98.0392	96.5686	96.5646	94.1177	96.5686	100.49	96.5387	96.5686	93.1373	96.5695	90.1961	49.0196	97.549	45.0981	98.0392
	458.88	96.5686	94.6078	98.5294	96.5686	97.0548	94.1177	96.0784	100.49	97.0289	96.5686	93.6274	97.0597	91.6667	49.5098	98.0392	45.0981	98.0392
	459.36	96.0784	94.6078	98.0392	96.5686	96.5646	94.1177	97.0588	100.98	97.5191	96.0784	93.6274	96.5695	91.1765	49.0196	98.0392	45.5883	97.549
	459.84	96.0784	95.098	98.0392	97.0588	96.5646	94.1177	96.5686	100.49	97.5191	97.0588	93.6274	96.5695	91.1765	49.0196	97.549	45.0981	98.0392
	460.32	96.0784	95.098	97.549	96.5686	95.5842	93.6275	96.5686	100.49	98.0093	96.5686	93.6274	95.0989	89.2157	49.5098	97.549	45.0981	97.549
	460.8	96.5686	95.5882	98.0392	96.5686	95.5842	93.1373	96.0784	100	97.5191	97.0588	93.6274	95.0989	91.1765	49.5098	97.0588	44.6079	98.0392
	461.28	96.0784	95.098	98.0392	97.0588	95.5842	92.6471	97.0588	100.98	97.5191	97.0588	93.1373	95.5891	91.6667	49.5098	97.549	45.0981	98.0392
	461.76	96.5686	95.098	98.0392	96.5686	96.0744	93.6275	97.549	101.471	97.0289	96.0784	92.6471	95.0989	90.6863	49.5098	97.549	45.0981	98.0392
	462.24	96.5686	94.6078	98.5294	96.5686	96.0744	94.1177	97.0588	101.471	97.5191	96.5686	93.1373	96.0793	90.6863	48.0392	97.0588	45.0981	97.549
	462.72	96.5686	94.1176	98.5294	97.0588	96.0744	93.6275	97.0588	101.471	97.5191	96.5686	93.1373	96.0793	90.6863	49.0196	97.0588	45.0981	98.0392
	463.2	96.5686	95.5882	98.0392	96.5686	96.5646	93.1373	96.0784	100.49	97.5191	96.0784	93.1373	96.0793	91.6667	49.0196	97.0588	45.0981	97.549
	463.68	96.0784	94.6078	98.5294	96.5686	96.0744	94.6079	96.5686	100	97.5191	96.0784	92.6471	97.0597	89.7059	49.0196	97.0588	45.0981	97.549
	464.16	96.0784	94.6078	98.5294	96.5686	96.0744	92.6471	97.0588	100.49	96.5387	96.5686	93.6274	97.0597	91.1765	49.0196	97.0588	44.6079	98.0392
	464.64	96.5686	95.098	98.5294	96.5686	96.0744	91.6668	96.5686	100.98	96.5387	96.5686	93.1373	96.5695	91.6667	49.0196	97.549	45.0981	98.0392
	465.12	96.0784	95.098	98.5294	97.0588	96.0744	91.1766	96.5686	100.98	97.5191	97.0588	93.1373	97.0597	89.2157	48.0392	97.549	44.6079	98.0392
	465.6	96.0784	94.6078	98.0392	96.5686	96.5646	91.6668	97.0588	101.471	98.0093	97.0588	92.6471	95.5891	90.6863	49.0196	97.549	44.1177	97.549
	466.08	95.5882	94.6078	98.0392	96.5686	96.5646	92.157	97.0588	100.49	98.0093	96.5686	93.6274	95.0989	91.1765	49.5098	97.0588	44.1177	97.549
	466.56	96.5686	94.6078	98.0392	97.0588	96.0744	93.1373	96.5686	100.49	97.5191	96.5686	93.1373	94.6087	90.1961	49.5098	97.0588	44.1177	97.549
	467.04	96.5686	95.098	98.0392	96.5686	96.5646	93.6275	97.0588	100.49	97.5191	97.0588	93.1373	96.5695	90.6863	48.5294	97.549	44.6079	97.549
	467.52	96.5686	94.6078	98.0392	96.5686	96.5646	94.6079	96.5686	100.98	97.5191	97.0588	93.1373	96.5695	90.6863	48.5294	97.549	44.6079	98.0392
	468	96.5686	95.098	97.549	96.5686	96.0744	94.6079	96.0784	100.98	96.5387	97.0588	92.6471	97.0597	92.1569	48.5294	98.0392	44.1177	97.549
	468.48	96.0784	95.5882	98.0392	96.5686	95.5842	94.6079	95.5882	100.98	97.0289	96.0784	92.6471	97.5499	89.2157	48.5294	97.0588	44.6079	97.549
	468.96	95.5882	94.6078	98.0392	96.5686	96.5646	94.6079	96.5686	100.98	97.5191	96.0784	93.1373	96.5695	91.1765	49.0196	97.0588	45.0981	97.549
	469.44	96.5686	94.6078	98.0392	96.5686	96.0744	94.1177	96.5686	100.98	97.0289	97.0588	93.1373	97.5499	91.6667	49.0196	97.549	44.1177	98.0392
	469.92	96.0784	94.6078	98.0392	97.0588	96.0744	94.6079	96.0784	100.98	97.5191	96.5686	92.6471	97.0597	90.6863	48.5294	97.0588	44.6079	97.549
	470.4	96.5686	94.6078	98.0392	96.0784	96.5646	94.6079	96.5686	100.49	98.0093	97.0588	92.6471	96.5695	90.6863	48.0392	97.0588	44.1177	98.0392
	470.88	96.5686	94.1176	98.0392	96.5686	95.5842	94.6079	97.0588	100.98	98.0093	96.5686	92.6471	95.0989	90.6863	48.0392	97.549	44.6079	97.549
	471.36	96.5686	94.1176	98.0392	97.0588	96.0744	94.6079	97.0588	101.471	97.5191	96.5686	93.1373	94.1185	92.1569	48.5294	97.549	44.6079	97.549
	471.84	96.0784	94.6078	98.0392	97.0588	96.0744	95.0981	96.5686	100.98	97.0289	97.549	93.1373	94.6087	89.7059	48.5294	97.549	44.1177	97.549
	472.32	96.0784	95.5882	98.0392	96.5686	96.0744	95.0981	96.5686	101.471	97.0289	97.0588	93.6274	95.0989	90.6863	47.549	98.0392	43.6275	97.549
	472.8	96.0784	94.6078	98.0392	96.5686	97.0548	94.6079	97.0588	100.98	96.5387	97.0588	93.1373	97.0597	92.6471	47.549	97.0588	44.6079	97.549
	473.28	96.0784	94.6078	98.0392	96.5686	96.0744	94.6079	97.0588	100.49	97.0289	97.0588	93.6274	96.5695	89.7059	47.549	97.549	44.6079	97.549
	473.76	96.0784	94.6078	98.0392	96.5686	95.5842	95.0981	97.0588	100.98	96.5387	97.0588	93.1373	96.5695	90.6863	48.5294	97.549	44.6079	97.549
	474.24	96.5686	94.6078	98.0392	96.5686	96.5646	95.0981	97.549	100.49	97.0289	96.5686	92.6471	96.5695	90.6863	48.5294	97.549	44.6079	97.549
	474.72	96.0784	95.5882	98.0392	96.5686	97.0548	94.6079	98.0392	100.98	97.5191	96.5686	92.6471	96.5695	91.6667	48.0392	98.0392	45.0981	98.0392
	475.2	96.0784	94.6078	98.0392	96.5686	97.0548	93.6275	97.0588	100.98	97.5191	96.5686	93.1373	95.5891	90.1961	48.0392	97.0588	44.6079	98.0392
	475.68	96.5686	94.6078	98.5294	96.5686	97.0548	94.1177	96.5686	101.471	97.0289	96.5686	92.6471	95.5891	90.1961	47.549	97.549	45.0981	97.549
	476.16	96.0784	94.6078	98.5294	96.5686	96.5646	95.0981	97.0588	101.961	97.0289	97.0588	92.6471	96.0793	91.6667	48.0392	98.0392	45.0981	97.549
	476.64	96.0784	94.6078	98.5294	97.0588	96.5646	95.5883	98.0392	101.471	97.5191	97.0588	93.1373	95.5891	89.2157	48.5294	98.0392	44.1177	97.549
	477.12	96.5686	95.098	98.0392	96.5686	96.5646	95.0981	97.0588	100.98	98.0093	96.0784	93.1373	96.0793	91.1765	48.0392	97.0588	43.6275	97.549
	477.6	96.0784	94.6078	98.0392	97.0588	96.5646	94.6079	96.5686	100.98	97.0289	95.5882	93.1373	95.0989	91.6667	48.0392	97.0588	43.6275	97.549
	478.08	96.0784	94.6078	98.0392	97.0588	96.5646	94.6079	97.0588	100.49	97.0289	96.0784	93.1373	95.0989	90.6863	47.549	97.549	44.1177	97.549
	478.56	96.0784	94.6078	98.5294	96.5686	96.5646	95.0981	97.0588	101.471	98.0093	96.0784	93.1373	97.0597	90.6863	47.549	97.0588	44.1177	97.549
	479.04	96.0784	94.6078	98.0392	96.5686	96.5646	95.0981	98.0392	100.98	98.4995	97.549	93.1373	96.0793	90.6863	48.0392	97.549	44.1177	98.0392
	479.52	96.0784	94.6078	98.0392	96.0784	96.0744	95.0981	97.549	100.98	97.5191	96.5686	93.1373	96.0793	92.1569	48.0392	97.0588	44.1177	98.0392
	480	96.0784	95.5882	97.549	96.5686	96.5646	94.6079	97.0588	101.961	98.0093	96.0784	93.1373	96.0793	89.2157	47.0588	97.0588	44.6079	98.0392
	480.48	96.5686	94.6078	98.0392	96.0784	96.5646	94.1177	96.0784	101.961	97.5191	96.5686	93.1373	94.6087	91.1765	47.549	97.0588	45.0981	98.0392
	480.96	96.5686	95.098	98.0392	96.0784	96.5646	93.6275	96.5686	100.98	97.5191	96.5686	93.1373	94.6087	91.1765	48.5294	97.0588	44.1177	98.0392
	481.44	95.5882	94.6078	97.549	96.0784	96.0744	95.0981	97.549	100.49	98.0093	97.0588	93.1373	95.5891	90.1961	48.0392	97.549	43.6275	98.0392
	481.92	96.0784	94.6078	97.549	96.0784	96.5646	93.6275	97.549	100.49	97.5191	97.0588	93.1373	96.5695	90.1961	48.0392	97.549	43.6275	98.0392
	482.4	96.0784	94.6078	97.549	96.0784	96.5646	92.157	97.549	100.98	97.0289	96.5686	93.6274	96.5695	90.1961	48.0392	98.0392	44.1177	98.0392
	482.88	96.0784	94.6078	98.0392	96.0784	96.0744	92.6471	97.0588	100.98	97.0289	96.5686	92.6471	98.0401	92.6471	48.0392	98.0392	43.6275	97.549
	483.36	96.0784	94.6078	98.0392	96.5686	96.5646	93.1373	97.0588	100.49	97.0289	95.5882	92.6471	96.0793	89.7059	49.0196	97.549	43.6275	97.549
	483.84	96.5686	95.098	98.5294	96.5686	96.5646	94.1177	97.0588	100.49	97.0289	95.5882	93.1373	96.0793	91.6667	48.0392	97.0588	44.6079	97.549
	484.32	96.0784	94.6078	98.5294	96.0784	96.0744	94.6079	96.5686	100	97.0289	96.0784	92.6471	96.5695	91.1765	48.5294	98.0392	43.6275	98.0392
	484.8	95.5882	94.6078	98.0392	96.0784	96.5646	94.6079	96.0784	100.49	97.0289	96.5686	93.1373	96.0793	90.6863	47.549	97.549	44.1177	97.549
	485.28	96.0784	94.1176	98.0392	96.0784	96.5646	94.6079	96.5686	100.49	97.5191	96.5686	93.1373	95.5891	89.2157	47.0588	98.0392	44.1177	98.0392
	485.76	96.0784	94.1176	97.549	96.5686	95.5842	95.0981	97.0588	100	97.5191	96.5686	93.1373	95.0989	91.1765	48.0392	98.0392	44.1177	98.0392
	486.24	96.0784	95.098	98.0392	96.0784	96.5646	94.6079	98.0392	100.49	97.0289	97.0588	92.6471	94.1185	92.1569	48.0392	97.549	44.6079	97.549
	486.72	96.0784	95.098	98.0392	96.0784	96.5646	94.6079	97.0588	100.98	97.5191	96.5686	93.1373	94.1185	89.7059	47.549	97.549	44.1177	97.549
	487.2	96.0784	94.6078	98.0392	96.0784	97.0548	94.6079	95.5882	100.49	98.0093	96.5686	93.1373	95.5891	91.6667	47.549	97.549	43.6275	97.549
	487.68	95.5882	94.6078	98.0392	96.5686	96.5646	95.0981	97.0588	100.98	97.5191	96.5686	92.6471	95.5891	91.6667	47.0588	97.0588	44.1177	97.549
	488.16	95.5882	94.6078	98.5294	96.5686	97.0548	94.6079	96.5686	101.471	97.0289	97.0588	93.1373	95.5891	91.6667	47.549	97.0588	43.6275	97.549
	488.64	96.0784	94.6078	98.0392	96.0784	96.5646	94.1177	96.5686	101.471	97.5191	96.0784	93.1373	95.5891	90.1961	48.5294	97.549	44.1177	97.0588
	489.12	95.5882	94.1176	98.0392	96.0784	96.5646	94.1177	96.5686	100.98	97.0289	96.0784	92.6471	95.5891	90.6863	47.549	97.0588	43.6275	97.549
	489.6	96.0784	94.6078	98.0392	96.0784	96.5646	94.6079	97.549	101.471	97.0289	96.5686	93.1373	96.5695	92.1569	47.549	97.0588	43.6275	98.0392
	490.08	96.0784	94.6078	98.5294	95.5882	97.0548	95.0981	96.5686	100.49	97.0289	96.0784	93.1373	96.0793	89.2157	47.549	97.549	44.6079	97.549
	490.56	96.0784	94.6078	98.0392	96.0784	96.5646	94.6079	97.0588	100.49	97.5191	97.0588	93.1373	95.0989	91.1765	47.549	97.0588	44.6079	97.549
	491.04	96.0784	95.5882	97.549	96.0784	96.0744	95.0981	97.549	100.98	97.5191	96.0784	93.1373	94.1185	93.1373	47.549	97.0588	43.6275	97.549
	491.52	96.0784	94.6078	97.549	96.5686	96.5646	95.0981	97.549	101.471	96.5387	95.5882	92.6471	94.6087	90.6863	47.549	97.549	43.6275	97.549
	492	95.5882	94.6078	97.549	96.5686	96.5646	95.0981	97.549	101.471	97.0289	96.0784	93.1373	96.5695	89.7059	47.549	97.549	44.1177	97.549
	492.48	95.5882	93.6274	97.549	96.5686	96.5646	94.6079	97.549	100.98	97.0289	96.0784	93.1373	97.0597	90.6863	46.5686	97.549	43.6275	98.0392
	492.96	96.0784	94.1176	98.0392	96.0784	96.5646	94.6079	96.5686	100.49	96.0485	95.5882	93.1373	97.0597	92.1569	47.0588	97.549	43.1373	98.0392
	493.44	96.0784	94.6078	98.0392	96.0784	97.0548	94.1177	97.0588	100.49	97.0289	96.0784	92.6471	96.5695	89.2157	46.5686	97.0588	43.6275	98.0392
	493.92	96.0784	93.1373	97.549	96.0784	96.5646	94.6079	96.0784	100.49	97.0289	97.0588	93.1373	97.0597	92.1569	47.0588	97.549	43.6275	98.0392
	494.4	96.0784	94.1176	98.0392	96.5686	97.0548	94.1177	97.0588	101.471	97.5191	96.0784	93.1373	97.0597	91.6667	47.0588	97.549	43.6275	97.549
	494.88	95.5882	94.6078	98.0392	96.5686	97.0548	93.6275	98.0392	101.471	97.0289	96.0784	93.1373	97.0597	90.1961	47.549	97.549	44.1177	97.549
	495.36	95.098	94.1176	98.0392	97.0588	96.5646	93.1373	97.549	100.98	98.0093	96.5686	92.6471	96.0793	90.1961	47.0588	97.549	43.6275	97.549
	495.84	95.5882	94.1176	98.0392	96.5686	96.5646	94.1177	97.549	100.98	97.0289	97.0588	92.6471	95.5891	90.1961	48.5294	97.549	43.6275	98.0392
	496.32	95.5882	94.1176	98.0392	96.5686	96.5646	94.1177	97.0588	100.98	97.5191	96.5686	93.1373	95.5891	91.1765	48.0392	97.549	43.6275	97.549
	496.8	95.5882	94.6078	98.0392	96.5686	96.5646	94.6079	96.0784	100.98	98.0093	97.0588	93.1373	95.5891	89.2157	47.0588	97.549	43.6275	97.549
	497.28	95.5882	95.5882	98.0392	96.0784	96.0744	95.5883	96.0784	100.49	98.0093	96.5686	93.1373	96.0793	91.1765	47.549	97.549	43.6275	97.549
	497.76	95.5882	95.098	98.0392	96.5686	96.0744	94.1177	96.5686	100.49	98.0093	96.5686	92.6471	97.0597	92.6471	46.5686	97.549	44.1177	97.549
	498.24	96.0784	95.098	97.549	96.5686	96.0744	93.6275	97.549	100.49	98.0093	97.0588	92.6471	96.5695	91.1765	47.0588	97.549	43.6275	98.0392
	498.72	96.0784	95.098	98.0392	96.5686	95.5842	92.6471	97.0588	100.98	97.0289	97.0588	93.1373	96.5695	90.1961	47.0588	97.0588	43.6275	98.0392
	499.2	96.0784	94.6078	98.0392	96.0784	96.0744	93.6275	97.0588	100.98	97.0289	96.5686	92.6471	95.5891	90.6863	48.0392	97.549	43.6275	98.5294
	499.68	95.5882	94.1176	98.0392	96.0784	96.0744	94.1177	97.549	100.98	97.0289	96.5686	92.6471	96.5695	92.1569	47.0588	97.549	44.1177	98.0392
	500.16	96.0784	94.6078	98.0392	96.5686	96.0744	93.6275	97.0588	100.49	97.0289	97.0588	92.6471	95.5891	89.2157	47.0588	97.549	44.1177	97.549
	500.64	96.0784	94.1176	98.0392	96.0784	96.0744	93.6275	98.0392	100	97.0289	96.5686	93.1373	95.5891	90.6863	48.0392	97.549	43.6275	97.549
	501.12	95.5882	94.1176	98.0392	96.0784	96.0744	94.6079	97.0588	100.49	96.5387	96.5686	92.6471	96.0793	91.1765	47.549	97.549	43.6275	97.549
	501.6	96.0784	94.6078	97.549	96.0784	97.0548	94.6079	97.549	100.98	96.5387	96.5686	92.6471	95.5891	90.1961	47.0588	97.549	43.1373	98.0392
	502.08	96.0784	94.6078	97.549	96.5686	96.0744	94.6079	97.549	100.49	97.0289	96.0784	93.1373	96.0793	90.1961	47.0588	97.549	43.6275	98.0392
	502.56	95.5882	95.098	98.0392	96.0784	96.0744	94.6079	97.0588	100.98	97.0289	95.098	93.6274	96.5695	90.1961	47.0588	97.549	43.1373	98.0392
	503.04	96.0784	94.1176	98.0392	96.0784	96.0744	94.6079	97.0588	100.98	97.5191	96.5686	92.6471	97.0597	91.1765	47.0588	97.549	43.1373	98.0392
	503.52	95.5882	94.6078	98.5294	96.5686	95.5842	94.1177	96.5686	100	97.5191	96.5686	92.6471	96.0793	89.7059	48.0392	97.549	43.6275	98.0392
	504	96.0784	95.098	98.0392	96.0784	96.0744	94.6079	97.0588	100.98	98.0093	95.5882	92.6471	95.5891	90.1961	48.0392	97.549	43.6275	98.0392
	504.48	96.0784	94.1176	97.549	96.0784	96.0744	94.6079	97.549	100.98	97.5191	96.0784	92.6471	95.5891	92.1569	47.549	97.549	43.1373	97.549
	504.96	95.5882	94.6078	97.549	96.0784	95.5842	94.1177	97.0588	100.98	97.5191	96.0784	92.6471	96.5695	89.2157	46.5686	97.549	42.6471	97.549
	505.44	95.5882	94.6078	97.549	96.5686	95.5842	94.6079	97.0588	100.98	97.5191	96.0784	92.6471	95.0989	90.6863	46.0784	97.549	43.6275	97.549
	505.92	95.098	94.6078	98.0392	97.0588	95.5842	94.1177	98.0392	101.471	97.0289	96.0784	93.1373	94.6087	92.1569	47.0588	97.549	43.6275	97.549
	506.4	95.5882	94.6078	97.549	96.5686	96.5646	93.6275	97.0588	100.49	97.0289	97.0588	92.6471	94.6087	91.1765	46.0784	97.549	43.6275	97.549
	506.88	96.0784	94.1176	97.549	97.0588	96.0744	94.1177	96.5686	101.471	97.0289	96.0784	92.6471	95.0989	90.6863	46.0784	98.0392	43.6275	97.549
	507.36	96.0784	94.6078	97.549	96.0784	95.5842	94.1177	96.5686	100.49	97.5191	96.5686	92.6471	96.0793	91.1765	47.0588	97.549	43.6275	97.549
	507.84	95.5882	94.6078	98.0392	96.0784	96.0744	94.6079	96.5686	100.49	98.0093	96.5686	93.1373	96.5695	92.6471	46.0784	97.549	43.1373	97.549
	508.32	95.5882	93.6274	98.0392	96.0784	96.0744	94.6079	97.0588	100.98	98.0093	96.5686	92.6471	96.0793	89.7059	47.0588	97.0588	43.1373	97.549
	508.8	96.0784	94.1176	98.0392	96.5686	96.0744	94.1177	96.5686	100.98	97.0289	96.5686	92.6471	96.0793	91.1765	47.0588	97.549	43.1373	97.549
	509.28	96.0784	94.1176	98.0392	96.0784	96.5646	94.1177	97.0588	100.49	97.0289	96.0784	92.1569	96.0793	91.6667	46.5686	97.549	43.1373	97.549
	509.76	95.5882	94.1176	98.0392	96.0784	97.0548	94.1177	96.5686	100.49	96.5387	95.5882	92.6471	94.6087	91.6667	46.5686	97.549	43.1373	97.549
	510.24	95.5882	94.6078	98.0392	96.0784	96.5646	93.6275	96.5686	100.49	96.5387	96.0784	93.1373	94.6087	89.7059	46.5686	97.549	43.6275	97.549
	510.72	96.0784	94.6078	98.0392	96.0784	96.0744	93.6275	97.0588	100.98	97.0289	96.5686	93.6274	94.6087	90.1961	46.5686	97.549	43.1373	98.0392
	511.2	96.0784	95.098	98.0392	96.0784	96.5646	92.157	97.0588	100.98	96.5387	97.0588	93.1373	95.0989	91.6667	46.5686	98.0392	43.6275	98.0392
	511.68	95.5882	94.1176	97.549	96.0784	96.0744	92.6471	96.5686	100.49	97.0289	96.0784	93.6274	96.0793	89.7059	46.0784	98.0392	43.6275	98.0392
	512.16	96.0784	94.1176	97.549	96.5686	95.5842	93.1373	96.5686	100.98	97.0289	95.5882	93.1373	96.0793	91.1765	46.5686	97.549	43.1373	97.549
	512.64	96.0784	93.6274	97.549	96.5686	96.5646	93.6275	96.5686	100.49	96.5387	96.0784	93.1373	96.5695	91.6667	46.0784	97.549	43.1373	97.549
	513.12	96.0784	93.6274	98.0392	96.5686	97.0548	93.6275	96.5686	100.49	98.0093	96.5686	92.6471	96.0793	92.1569	46.5686	97.549	43.6275	97.549
	513.6	95.5882	93.6274	98.0392	96.5686	96.5646	93.6275	96.5686	100.49	98.0093	96.5686	93.1373	96.0793	89.7059	46.0784	97.549	43.6275	98.0392
	514.08	95.5882	94.1176	97.549	96.5686	96.0744	93.6275	96.0784	100.49	97.0289	96.0784	92.6471	95.0989	90.6863	46.5686	97.549	43.1373	98.0392
	514.56	95.5882	94.1176	98.0392	96.5686	96.0744	93.6275	96.0784	100.49	96.5387	95.5882	92.6471	96.5695	91.1765	47.0588	97.549	43.1373	97.549
	515.04	95.5882	94.6078	97.549	96.5686	96.0744	94.1177	96.0784	100.49	98.0093	96.0784	93.1373	94.1185	90.6863	46.5686	97.0588	42.1569	97.549
	515.52	95.5882	94.1176	97.549	96.0784	95.5842	93.6275	97.0588	100.98	98.0093	96.0784	93.1373	94.1185	90.1961	46.5686	97.0588	42.6471	97.549
	516	95.5882	94.6078	98.0392	96.5686	95.5842	94.1177	97.0588	100.49	98.0093	95.5882	92.6471	95.0989	89.7059	46.5686	97.549	43.1373	98.0392
	516.48	95.5882	94.6078	98.0392	96.0784	96.5646	94.6079	97.0588	100.49	97.5191	96.5686	92.6471	96.0793	91.6667	46.0784	97.0588	42.6471	97.549
	516.96	96.0784	94.1176	97.549	96.0784	96.0744	93.6275	97.0588	100.49	97.5191	96.5686	92.6471	96.0793	89.2157	46.5686	97.0588	43.1373	98.0392
	517.44	95.5882	94.1176	98.0392	96.0784	95.5842	94.1177	96.5686	100.98	98.0093	96.0784	92.6471	96.0793	91.1765	46.0784	97.549	43.6275	98.0392
	517.92	95.098	94.6078	98.0392	96.0784	95.094	94.1177	97.549	100.98	98.0093	96.0784	92.6471	95.5891	91.6667	46.0784	97.549	44.1177	98.0392
	518.4	95.098	94.1176	98.5294	96.5686	95.5842	93.6275	97.549	100.98	97.5191	96.5686	92.6471	96.0793	89.2157	46.0784	98.0392	43.6275	98.0392
	518.88	95.098	94.1176	98.0392	96.5686	96.0744	92.6471	97.0588	100.98	97.5191	95.5882	92.6471	96.5695	90.6863	46.5686	97.549	43.1373	98.0392
	519.36	96.0784	95.098	97.549	96.5686	95.094	92.6471	96.0784	100.49	97.5191	95.5882	92.6471	95.5891	90.6863	46.5686	97.549	43.6275	97.549
	519.84	95.5882	95.098	98.0392	96.0784	95.5842	93.1373	96.5686	99.5098	97.5191	95.5882	92.6471	95.0989	91.6667	46.5686	97.549	42.1569	97.549
	520.32	95.098	94.1176	98.0392	96.0784	96.0744	93.1373	97.0588	99.0196	97.5191	96.0784	92.1569	95.0989	90.6863	46.0784	97.0588	43.1373	98.0392
	520.8	95.5882	94.1176	98.0392	96.0784	96.0744	93.6275	97.549	100	97.0289	96.5686	92.6471	95.5891	91.6667	45.5882	97.549	43.6275	98.0392
	521.28	95.5882	94.1176	98.0392	96.0784	95.5842	93.6275	96.0784	100.98	96.5387	96.5686	92.1569	96.0793	92.6471	46.0784	97.0588	43.1373	98.0392
	521.76	95.5882	94.1176	98.5294	96.0784	95.5842	93.1373	97.0588	100.98	97.5191	96.5686	92.6471	97.0597	89.2157	45.098	97.549	43.1373	97.549
	522.24	96.0784	94.6078	98.0392	96.0784	95.5842	93.1373	97.0588	101.471	97.5191	96.0784	92.6471	96.0793	91.1765	45.5882	97.0588	43.1373	97.549
	522.72	96.0784	94.6078	98.0392	96.5686	95.094	93.1373	98.0392	100	97.0289	96.5686	92.6471	95.5891	91.6667	46.0784	97.0588	43.6275	98.0392
	523.2	95.5882	94.6078	98.0392	96.5686	95.5842	94.1177	96.0784	100.49	97.0289	96.0784	93.1373	96.5695	90.1961	46.0784	97.0588	43.1373	97.549
	523.68	96.0784	94.1176	98.0392	96.0784	96.0744	93.6275	96.5686	100.49	95.5583	96.5686	92.6471	96.0793	89.7059	45.098	97.549	43.1373	97.549
	524.16	95.5882	94.6078	98.0392	96.5686	96.0744	93.6275	95.098	100.49	96.5387	96.5686	92.6471	96.5695	90.1961	45.098	97.549	42.6471	98.0392
	524.64	95.098	94.6078	98.0392	96.5686	96.0744	94.1177	96.5686	100.98	97.0289	96.0784	92.1569	95.0989	91.6667	45.098	97.0588	43.1373	98.0392
	525.12	95.5882	93.6274	98.0392	96.5686	96.0744	93.6275	96.5686	100.49	98.0093	96.0784	92.1569	94.6087	89.2157	45.5882	97.0588	43.1373	98.0392
	525.6	95.098	94.6078	97.549	96.5686	95.5842	93.1373	96.5686	100	98.0093	96.5686	93.1373	94.6087	91.6667	47.0588	97.549	43.1373	98.0392
	526.08	95.5882	94.6078	98.0392	96.0784	95.5842	93.6275	96.5686	100.98	98.0093	97.0588	92.6471	95.0989	91.6667	46.0784	97.549	43.1373	98.0392
	526.56	96.0784	94.1176	98.0392	96.0784	96.0744	93.6275	96.5686	100.98	97.5191	96.5686	93.1373	96.0793	90.1961	45.5882	97.0588	42.6471	97.549
	527.04	96.0784	94.6078	98.0392	96.0784	97.0548	94.1177	97.0588	100.49	97.0289	97.0588	92.6471	96.5695	90.6863	46.0784	97.549	43.1373	98.0392
	527.52	96.0784	94.1176	98.0392	96.5686	96.0744	94.1177	97.0588	100.98	96.5387	96.5686	92.6471	97.0597	91.1765	46.0784	97.0588	43.6275	98.0392
	528	95.5882	94.1176	97.549	96.5686	96.5646	93.6275	97.0588	100.49	96.0485	96.0784	92.6471	96.0793	91.6667	46.5686	97.0588	43.1373	98.0392
	528.48	95.5882	94.1176	97.549	96.0784	95.5842	94.1177	96.5686	100.98	96.0485	95.5882	92.6471	95.0989	89.2157	46.0784	97.0588	42.6471	98.0392
	528.96	95.098	95.098	98.0392	96.0784	96.0744	93.6275	96.5686	100.49	97.0289	96.5686	93.1373	95.0989	90.6863	46.5686	97.0588	43.1373	97.549
	529.44	96.0784	94.6078	98.0392	97.0588	96.0744	92.6471	97.0588	100.49	97.0289	96.5686	92.6471	95.0989	91.6667	47.0588	97.0588	42.6471	97.549
	529.92	96.0784	93.6274	98.0392	96.5686	96.0744	93.6275	96.5686	100.49	97.5191	96.5686	92.6471	94.6087	90.1961	45.5882	97.0588	43.6275	97.549
	530.4	96.0784	94.1176	98.0392	96.0784	96.0744	94.1177	96.5686	100.98	97.5191	96.0784	92.6471	95.0989	91.1765	46.0784	97.549	43.1373	97.549
	530.88	96.5686	94.1176	97.549	96.0784	96.0744	93.1373	97.0588	100.98	97.0289	96.5686	92.6471	96.0793	90.6863	46.5686	97.0588	43.6275	97.549
	531.36	96.5686	94.1176	98.0392	96.0784	96.0744	94.1177	97.0588	100.98	97.0289	96.5686	92.6471	97.0597	90.1961	46.0784	97.549	43.1373	97.549
	531.84	96.5686	94.6078	97.549	96.0784	96.5646	94.1177	97.0588	100.98	97.5191	96.5686	92.1569	96.5695	90.1961	46.5686	97.0588	42.6471	97.549
	532.32	96.0784	94.6078	98.0392	96.0784	96.0744	93.6275	97.0588	101.471	98.0093	96.0784	93.1373	97.0597	90.1961	46.0784	97.0588	42.6471	97.0588
	532.8	95.5882	94.1176	97.549	96.0784	95.5842	93.6275	97.0588	101.471	97.5191	96.5686	92.6471	96.0793	92.1569	45.5882	97.0588	43.1373	97.549
	533.28	96.0784	94.6078	98.0392	96.0784	96.0744	93.6275	97.0588	101.471	97.5191	96.5686	92.6471	95.5891	89.7059	45.5882	97.0588	42.1569	98.0392
	533.76	96.0784	94.1176	98.0392	96.0784	96.0744	92.6471	97.0588	100.98	97.5191	96.5686	92.6471	95.5891	90.6863	46.5686	96.5687	42.6471	97.549
	534.24	96.5686	93.6274	97.549	96.5686	96.0744	93.1373	96.5686	100.49	97.0289	96.5686	92.6471	95.5891	90.6863	47.549	97.0588	42.6471	97.549
	534.72	96.0784	93.6274	98.0392	96.5686	95.5842	93.6275	97.0588	100.49	97.0289	96.5686	92.6471	94.6087	91.6667	45.5882	97.549	42.6471	97.549
	535.2	95.5882	93.6274	98.0392	97.0588	96.0744	94.6079	97.0588	100.49	96.0485	96.5686	92.6471	94.6087	89.7059	46.0784	97.0588	43.1373	97.549
	535.68	96.0784	93.6274	97.549	96.5686	96.5646	94.6079	97.0588	100.98	97.0289	95.5882	92.6471	95.0989	91.1765	46.0784	97.0588	42.6471	97.549
	536.16	96.0784	94.1176	98.0392	96.5686	96.5646	95.0981	97.0588	100.49	98.0093	96.5686	92.6471	96.5695	92.1569	45.5882	97.0588	42.6471	97.549
	536.64	96.0784	94.6078	98.0392	96.5686	96.5646	94.1177	97.549	100.49	98.4995	96.5686	92.6471	96.5695	89.2157	46.5686	97.0588	42.1569	97.549
	537.12	96.0784	94.6078	98.0392	96.5686	96.0744	93.6275	97.0588	100.49	97.5191	96.5686	92.6471	96.0793	90.6863	46.0784	97.0588	42.6471	97.0588
	537.6	96.0784	94.1176	98.0392	96.0784	96.0744	93.6275	97.0588	100.49	97.5191	97.0588	92.6471	97.0597	91.1765	45.098	97.0588	42.6471	97.549
	538.08	96.0784	94.1176	97.549	96.0784	96.0744	94.1177	97.549	100.49	98.0093	96.5686	92.6471	95.5891	90.1961	45.5882	97.0588	42.1569	97.549
	538.56	95.5882	94.1176	97.549	96.5686	96.0744	93.6275	97.0588	100.98	97.5191	96.5686	92.1569	96.5695	89.7059	45.5882	97.549	42.6471	97.549
	539.04	96.0784	94.1176	97.549	96.5686	96.5646	93.6275	96.5686	100.98	98.0093	96.5686	92.6471	96.0793	90.1961	45.098	97.0588	42.1569	97.549
	539.52	96.0784	94.6078	98.0392	96.5686	96.5646	93.6275	96.5686	100.98	96.5387	96.5686	92.6471	95.0989	92.1569	45.5882	97.0588	43.1373	97.549
	540	96.0784	95.098	98.0392	96.5686	96.0744	94.6079	96.5686	100	96.5387	95.5882	92.6471	95.0989	89.2157	44.6078	97.0588	43.1373	97.549
	540.48	96.0784	95.098	97.549	96.5686	96.0744	94.6079	97.0588	100.49	96.0485	95.5882	93.1373	95.5891	90.1961	45.098	96.5687	42.6471	97.549
	540.96	96.0784	94.1176	98.0392	96.5686	96.0744	94.6079	96.5686	101.471	97.0289	95.5882	93.1373	96.5695	90.6863	46.0784	97.0588	42.1569	97.549
	541.44	95.5882	94.1176	98.5294	97.0588	95.5842	95.0981	96.5686	101.471	97.5191	95.5882	92.6471	96.0793	91.1765	44.6078	97.0588	42.6471	97.549
	541.92	95.5882	94.1176	98.0392	96.5686	96.5646	94.1177	97.0588	101.471	97.0289	96.0784	92.6471	96.5695	89.7059	45.098	97.0588	42.6471	97.549
	542.4	95.5882	93.6274	98.5294	96.5686	96.0744	93.6275	96.0784	100.98	97.5191	96.5686	92.1569	96.0793	91.1765	45.098	96.5687	42.1569	97.549
	542.88	95.5882	94.1176	98.0392	96.0784	96.5646	92.157	96.0784	100.98	97.5191	96.5686	91.6667	96.5695	91.6667	45.098	97.0588	42.6471	97.549
	543.36	95.5882	93.6274	98.0392	96.0784	96.0744	91.6668	96.5686	101.471	97.0289	96.0784	91.6667	96.0793	90.1961	45.098	96.5687	43.1373	97.549
	543.84	96.0784	93.6274	97.549	97.0588	96.0744	92.157	96.5686	100.49	97.0289	96.5686	92.6471	97.0597	90.6863	45.098	97.0588	42.6471	97.549
	544.32	95.5882	94.1176	98.0392	97.0588	96.5646	93.1373	97.0588	101.471	97.5191	96.0784	92.6471	95.5891	90.6863	44.6078	97.0588	42.1569	97.549
	544.8	95.5882	94.1176	98.5294	96.5686	96.5646	94.1177	96.5686	101.471	97.5191	96.5686	93.1373	94.1185	90.6863	44.6078	97.0588	42.6471	97.549
	545.28	95.5882	94.6078	98.5294	96.5686	96.5646	94.1177	96.0784	100.98	97.0289	96.0784	93.1373	95.0989	90.1961	45.5882	97.549	42.6471	97.549
	545.76	95.098	94.1176	98.0392	96.5686	96.5646	93.1373	96.5686	101.471	97.0289	96.0784	92.1569	96.0793	90.1961	45.098	97.0588	42.1569	97.549
	546.24	95.098	93.6274	98.0392	97.0588	96.5646	92.6471	97.0588	101.471	97.0289	96.0784	92.6471	96.0793	91.6667	45.098	97.549	42.6471	97.549
	546.72	96.5686	94.1176	98.0392	97.0588	95.5842	92.6471	97.0588	101.961	96.5387	96.5686	92.6471	95.5891	89.2157	45.5882	97.549	43.1373	97.0588
	547.2	96.5686	94.1176	98.0392	97.0588	95.5842	93.1373	96.0784	101.471	96.0485	96.0784	92.6471	96.0793	91.1765	45.098	97.0588	42.6471	97.549
	547.68	96.0784	94.1176	98.0392	96.5686	95.094	94.1177	96.5686	100.49	97.0289	96.5686	92.6471	95.5891	92.1569	44.6078	97.0588	42.6471	97.549
	548.16	96.0784	94.1176	98.5294	96.5686	95.094	94.1177	97.0588	101.471	97.0289	97.0588	91.6667	95.5891	90.1961	45.098	97.0588	43.1373	97.0588
	548.64	96.0784	93.6274	98.5294	96.5686	95.094	93.6275	95.5882	100.98	97.5191	97.0588	92.6471	96.0793	91.1765	45.098	97.0588	42.1569	97.549
	549.12	96.0784	94.6078	98.0392	96.5686	96.0744	93.1373	96.5686	100.98	98.0093	96.5686	92.6471	95.0989	91.1765	44.6078	97.0588	42.6471	97.549
	549.6	96.5686	94.1176	98.0392	96.5686	96.5646	94.1177	97.0588	100.49	97.5191	96.0784	92.6471	94.6087	90.1961	44.6078	97.0588	42.1569	97.549
	550.08	96.5686	94.1176	98.0392	96.5686	95.5842	94.6079	96.0784	100.49	98.0093	95.5882	92.6471	94.6087	89.7059	44.6078	97.0588	42.6471	97.549
	550.56	96.0784	94.1176	98.0392	96.5686	96.0744	94.1177	96.0784	101.471	98.0093	96.0784	92.6471	94.6087	90.6863	45.5882	97.0588	42.1569	97.549
	551.04	95.5882	94.1176	98.5294	96.5686	96.5646	94.1177	96.0784	101.471	97.0289	96.0784	92.1569	95.5891	92.1569	45.098	97.0588	42.6471	97.549
	551.52	96.0784	94.6078	98.5294	96.5686	95.5842	94.1177	97.0588	100.98	96.5387	95.5882	92.6471	95.5891	89.2157	45.5882	97.0588	42.6471	97.549
	552	96.0784	94.1176	98.0392	96.5686	96.0744	94.6079	96.5686	101.471	96.5387	96.0784	91.6667	96.0793	91.6667	45.098	97.0588	41.6667	97.549
	552.48	96.5686	93.6274	98.0392	96.0784	96.0744	94.6079	96.5686	100.49	97.0289	96.5686	92.6471	95.5891	90.6863	45.5882	97.549	41.6667	97.549
	552.96	95.5882	94.1176	98.0392	96.5686	96.0744	94.1177	97.0588	100.98	97.0289	96.0784	92.6471	94.6087	91.1765	45.5882	97.0588	42.1569	97.549
	553.44	96.0784	93.6274	98.0392	96.5686	95.5842	93.6275	96.5686	100.98	96.5387	96.5686	93.1373	94.1185	89.2157	44.1176	97.0588	42.1569	98.0392
	553.92	95.5882	94.1176	98.0392	96.5686	96.0744	94.1177	97.0588	100.98	96.5387	96.0784	92.6471	94.1185	90.6863	44.6078	97.0588	42.1569	97.549
	554.4	95.098	94.6078	98.0392	96.5686	96.0744	94.6079	97.0588	101.471	97.0289	96.0784	92.6471	95.0989	92.1569	45.098	97.0588	42.1569	97.0588
	554.88	95.5882	94.1176	98.0392	96.5686	96.5646	94.1177	96.5686	101.471	97.0289	96.0784	93.1373	96.0793	89.7059	44.6078	97.0588	42.6471	97.549
	555.36	96.5686	94.1176	98.0392	96.5686	96.0744	94.6079	97.0588	101.961	97.0289	96.5686	92.6471	96.0793	90.6863	44.6078	97.549	42.6471	97.549
	555.84	96.0784	93.6274	98.0392	96.5686	96.0744	94.6079	96.0784	101.471	96.0485	96.0784	92.6471	95.0989	91.6667	44.1176	97.549	42.6471	97.0588
	556.32	96.0784	94.1176	98.5294	96.5686	96.0744	94.1177	96.5686	100.98	96.5387	96.5686	92.6471	96.5695	90.1961	44.6078	97.0588	42.1569	97.0588
	556.8	95.5882	94.6078	98.5294	96.5686	96.5646	94.1177	97.0588	101.471	96.5387	95.5882	92.6471	95.5891	91.1765	44.6078	98.0392	42.1569	97.549
	557.28	95.5882	94.6078	98.0392	96.0784	95.5842	93.6275	96.5686	100.98	96.5387	95.5882	92.1569	95.5891	91.6667	44.1176	97.0588	42.6471	97.549
	557.76	95.5882	94.6078	98.0392	96.5686	95.5842	92.6471	96.5686	100.98	97.0289	95.5882	91.6667	95.5891	90.6863	43.6275	97.0588	42.1569	97.0588
	558.24	96.5686	94.1176	98.0392	96.5686	95.5842	93.1373	96.5686	101.961	97.0289	96.0784	92.1569	93.6283	90.1961	44.6078	97.0588	42.6471	97.0588
	558.72	95.5882	94.6078	98.5294	97.0588	95.5842	92.6471	97.0588	100.98	96.5387	95.5882	92.1569	95.5891	91.1765	44.1176	97.0588	42.1569	97.549
	559.2	95.5882	94.6078	98.0392	96.5686	96.0744	93.1373	96.0784	101.961	96.5387	96.5686	91.6667	95.5891	92.6471	43.6275	97.0588	42.1569	97.549
	559.68	96.0784	94.6078	98.0392	96.5686	96.0744	94.1177	96.5686	101.471	96.5387	96.5686	92.1569	96.5695	90.1961	44.6078	97.0588	42.1569	97.0588
	560.16	96.0784	95.098	98.0392	96.0784	96.0744	93.6275	98.0392	100.98	97.0289	96.5686	92.6471	97.0597	91.1765	45.098	97.0588	42.1569	97.549
	560.64	96.0784	94.6078	98.0392	96.0784	96.0744	94.1177	97.0588	100.98	96.5387	95.5882	92.1569	96.5695	91.1765	44.6078	97.0588	42.1569	97.0588
	561.12	96.5686	94.6078	98.0392	96.0784	96.5646	94.1177	97.549	101.471	97.0289	95.5882	92.1569	96.0793	91.6667	43.6275	97.0588	41.6667	97.549
	561.6	96.0784	95.098	98.0392	96.5686	96.5646	94.6079	97.0588	100.98	97.0289	96.0784	92.1569	96.5695	89.7059	44.6078	97.0588	42.1569	97.0588
	562.08	96.0784	94.1176	98.0392	96.5686	96.0744	94.6079	96.5686	101.471	97.0289	96.0784	91.6667	97.0597	91.1765	45.098	97.0588	42.1569	97.549
	562.56	96.0784	94.1176	98.0392	97.0588	96.5646	93.6275	97.0588	101.471	96.0485	96.0784	92.1569	95.5891	92.6471	44.6078	97.0588	41.6667	97.0588
	563.04	96.0784	94.1176	98.0392	96.5686	95.5842	93.1373	96.5686	100.49	97.0289	95.5882	92.1569	94.1185	90.6863	44.1176	97.0588	42.1569	97.0588
	563.52	96.0784	94.6078	98.5294	96.5686	96.0744	94.6079	96.0784	100.49	98.0093	96.0784	92.1569	94.1185	90.1961	44.1176	97.549	42.6471	96.5686
	564	95.5882	93.6274	98.0392	96.5686	95.5842	93.1373	96.5686	100.49	97.0289	96.5686	92.1569	95.0989	91.1765	44.6078	97.0588	41.6667	97.549
	564.48	96.0784	93.6274	98.0392	96.5686	95.5842	92.6471	96.5686	100.98	97.0289	95.5882	92.1569	96.5695	91.1765	44.6078	97.0588	41.6667	97.549
	564.96	96.5686	94.6078	98.0392	96.5686	95.5842	93.1373	96.5686	101.471	97.0289	95.5882	92.6471	96.5695	90.6863	45.098	96.5687	41.6667	97.549
	565.44	96.0784	94.1176	98.0392	96.5686	96.0744	94.1177	96.5686	101.471	96.5387	96.5686	92.6471	96.0793	91.6667	44.1176	97.0588	42.1569	97.549
	565.92	96.0784	94.6078	98.0392	96.0784	96.0744	94.1177	97.0588	100.98	96.5387	96.5686	92.1569	95.0989	89.7059	44.1176	97.0588	41.6667	97.549
	566.4	95.5882	93.6274	98.0392	96.5686	96.0744	94.1177	96.0784	100.98	96.5387	96.0784	92.1569	95.5891	91.6667	44.6078	97.0588	42.6471	97.0588
	566.88	96.0784	94.6078	98.0392	96.5686	95.5842	94.1177	96.5686	100.49	97.5191	96.0784	92.6471	95.5891	91.1765	44.6078	97.0588	43.1373	97.0588
	567.36	96.0784	94.1176	98.0392	96.5686	96.5646	94.1177	97.0588	100.98	97.5191	96.5686	92.6471	94.6087	91.6667	45.098	96.5687	42.6471	97.0588
	567.84	96.0784	94.6078	98.0392	96.5686	95.5842	93.6275	97.0588	100.98	98.0093	96.5686	92.1569	94.6087	89.7059	45.5882	96.5687	42.1569	97.0588
	568.32	95.5882	94.1176	98.0392	96.5686	96.5646	93.1373	97.0588	100.98	98.0093	96.0784	92.6471	94.1185	91.1765	44.6078	97.0588	41.6667	98.0392
	568.8	95.5882	94.1176	98.0392	96.5686	96.5646	92.6471	97.0588	101.471	96.5387	96.0784	92.6471	95.0989	91.6667	44.6078	97.549	42.1569	97.0588
	569.28	96.5686	94.1176	98.0392	97.0588	96.0744	92.157	97.0588	101.471	96.5387	96.0784	92.1569	96.0793	89.7059	44.1176	97.0588	42.6471	97.549
	569.76	96.0784	94.1176	98.0392	96.5686	95.094	93.6275	96.0784	100.98	97.0289	95.5882	92.1569	96.0793	90.1961	44.1176	97.549	42.1569	97.549
	570.24	95.5882	94.6078	97.549	96.0784	95.5842	93.6275	95.5882	100.98	97.0289	95.5882	92.1569	95.0989	90.1961	45.5882	97.0588	42.6471	97.0588
	570.72	96.5686	94.6078	98.0392	96.5686	95.5842	93.6275	96.0784	100.98	97.0289	95.5882	91.6667	96.0793	91.6667	45.098	96.5687	41.6667	97.549
	571.2	96.0784	94.1176	98.0392	97.0588	95.5842	92.6471	96.0784	101.471	97.0289	95.5882	92.1569	95.5891	89.7059	43.6275	97.0588	42.6471	97.549
	571.68	95.5882	94.6078	98.0392	96.5686	95.094	94.1177	97.0588	100.49	96.5387	96.0784	92.1569	96.0793	90.6863	44.1176	97.0588	42.1569	97.549
	572.16	95.5882	94.6078	98.0392	96.5686	95.094	93.6275	97.549	100.49	96.5387	95.5882	92.1569	94.1185	91.1765	44.6078	96.5687	41.6667	97.0588
	572.64	96.0784	94.6078	98.0392	96.5686	95.5842	94.1177	97.0588	100.49	96.0485	96.5686	92.6471	94.1185	88.7255	44.6078	96.5687	41.6667	97.0588
	573.12	96.0784	94.6078	98.5294	96.5686	96.0744	95.0981	96.0784	100.98	96.0485	96.0784	92.1569	95.0989	90.6863	45.098	96.5687	42.1569	97.0588
	573.6	96.0784	94.6078	98.0392	96.0784	96.0744	94.6079	96.5686	100.49	96.0485	95.5882	92.1569	95.5891	91.6667	43.6275	97.0588	42.1569	97.549
	574.08	96.0784	94.6078	98.0392	96.5686	96.0744	94.1177	98.0392	101.471	96.5387	95.5882	92.1569	95.5891	91.1765	44.6078	96.5687	41.6667	97.0588
	574.56	96.0784	94.1176	98.0392	96.5686	96.0744	93.6275	97.0588	100.98	96.5387	96.0784	92.6471	95.5891	91.1765	44.6078	96.5687	42.1569	97.549
	575.04	96.0784	93.6274	98.5294	96.5686	95.5842	93.6275	96.0784	101.471	97.0289	95.5882	92.6471	95.5891	90.6863	44.1176	97.0588	42.1569	97.549
	575.52	95.5882	93.6274	98.0392	96.5686	96.5646	93.6275	97.0588	101.471	96.5387	95.098	92.6471	95.5891	92.1569	45.098	97.0588	41.6667	97.549
	576	95.5882	94.1176	98.0392	96.5686	96.0744	94.1177	97.549	101.471	96.5387	95.5882	92.1569	95.5891	89.2157	43.6275	97.0588	41.6667	97.0588
	576.48	96.0784	94.6078	98.5294	96.5686	96.5646	94.6079	97.549	100.98	97.5191	96.0784	92.6471	96.0793	90.6863	43.6275	97.0588	42.1569	97.549
	576.96	95.5882	94.1176	98.0392	96.5686	96.5646	93.6275	97.0588	101.471	97.5191	95.5882	92.6471	96.5695	91.1765	44.1176	97.0588	41.6667	97.549
	577.44	96.0784	94.6078	98.0392	96.5686	96.0744	93.6275	97.549	100.98	97.0289	96.0784	92.6471	94.6087	90.1961	43.1373	97.0588	42.1569	97.549
	577.92	96.5686	94.1176	98.5294	96.5686	95.5842	94.1177	97.0588	100.98	97.0289	96.0784	92.1569	94.6087	90.1961	44.1176	97.0588	42.1569	97.549
	578.4	96.0784	94.1176	98.0392	96.5686	95.5842	94.1177	97.549	100.98	97.0289	96.0784	92.1569	96.0793	90.6863	44.6078	96.5687	42.1569	97.549
	578.88	96.0784	94.1176	98.0392	96.5686	95.5842	93.6275	97.549	100.98	98.0093	96.5686	92.6471	95.5891	92.6471	44.6078	96.5687	42.6471	97.549
	579.36	96.0784	94.6078	98.0392	96.5686	95.5842	94.1177	97.549	101.471	97.5191	96.0784	92.1569	95.5891	89.2157	44.6078	97.0588	41.6667	97.549
	579.84	96.5686	94.6078	98.0392	97.0588	96.0744	94.1177	96.0784	101.471	96.5387	96.0784	92.1569	95.5891	90.6863	43.1373	97.0588	42.1569	97.0588
	580.32	95.5882	94.6078	98.5294	97.0588	95.5842	94.1177	96.5686	100.49	97.0289	95.5882	92.6471	95.5891	90.6863	43.6275	97.0588	41.6667	97.0588
	580.8	96.0784	94.6078	98.0392	96.5686	96.0744	93.6275	96.0784	100.49	97.0289	96.0784	92.6471	96.0793	91.6667	44.6078	97.0588	41.6667	97.549
	581.28	96.0784	94.6078	97.549	96.5686	96.5646	94.1177	96.5686	100.49	97.0289	96.0784	92.6471	97.0597	89.7059	44.1176	97.0588	42.1569	97.549
	581.76	96.0784	95.098	98.0392	96.5686	96.0744	94.1177	97.0588	100.98	97.0289	96.0784	93.1373	95.5891	91.1765	43.6275	96.5687	41.6667	97.549
	582.24	95.098	94.6078	98.0392	97.0588	96.0744	94.1177	97.549	100.98	97.5191	96.0784	92.6471	93.6283	92.6471	43.6275	97.0588	41.1765	97.549
	582.72	95.5882	94.1176	98.5294	96.5686	96.0744	94.6079	97.0588	100.98	97.5191	96.0784	93.1373	94.6087	89.7059	44.6078	96.5687	41.1765	97.549
	583.2	96.0784	95.098	98.5294	97.0588	96.5646	94.6079	97.0588	100.98	97.0289	96.0784	92.6471	96.0793	90.1961	43.1373	96.5687	40.6863	97.549
	583.68	96.5686	94.6078	98.0392	96.5686	96.0744	94.1177	97.0588	100.98	96.5387	96.0784	92.6471	96.0793	90.1961	43.1373	96.5687	41.1765	97.549
	584.16	95.5882	94.1176	98.5294	96.5686	95.5842	93.6275	96.5686	101.471	96.5387	96.0784	92.6471	96.0793	91.1765	44.1176	96.5687	42.6471	97.0588
	584.64	96.0784	94.6078	98.5294	96.0784	95.5842	94.1177	96.5686	100.49	96.5387	95.5882	92.1569	95.5891	89.2157	43.6275	96.5687	42.1569	97.549
	585.12	96.0784	94.6078	98.0392	96.0784	96.0744	93.6275	96.0784	100.49	96.5387	96.0784	92.6471	95.5891	91.1765	44.1176	96.5687	41.6667	97.549
	585.6	96.0784	94.1176	98.0392	96.0784	95.5842	94.1177	97.0588	100.98	96.5387	96.5686	92.6471	95.5891	91.6667	44.6078	96.5687	41.6667	97.0588
	586.08	96.0784	94.1176	98.0392	96.5686	95.5842	94.1177	96.5686	100.49	96.0485	96.5686	92.6471	97.0597	89.7059	44.1176	96.5687	42.1569	97.549
	586.56	96.0784	94.1176	98.0392	97.0588	96.0744	93.1373	98.0392	100.98	96.5387	96.0784	92.6471	95.0989	90.1961	44.6078	96.5687	41.6667	97.549
	587.04	96.5686	94.6078	98.5294	96.5686	96.5646	94.6079	97.0588	101.471	96.0485	96.0784	93.6274	94.6087	90.1961	43.6275	96.5687	41.6667	97.549
	587.52	96.5686	94.1176	98.0392	96.5686	95.094	94.6079	97.549	101.471	95.5583	96.0784	92.6471	95.0989	91.6667	43.1373	96.5687	41.6667	97.549
	588	96.5686	94.6078	98.0392	96.0784	96.0744	93.6275	97.549	100.98	96.5387	96.0784	92.1569	96.0793	89.2157	43.6275	97.0588	41.6667	97.0588
	588.48	96.0784	94.6078	98.0392	96.5686	95.5842	94.1177	96.5686	100.49	96.5387	96.5686	92.1569	96.5695	91.1765	43.6275	97.0588	41.6667	97.549
	588.96	96.5686	94.1176	97.549	96.0784	95.5842	94.6079	96.5686	100.98	96.5387	96.0784	92.6471	95.5891	91.6667	43.6275	97.0588	41.6667	97.0588
	589.44	96.5686	94.6078	98.0392	97.0588	95.5842	94.6079	97.549	101.471	96.0485	95.5882	92.1569	96.0793	89.2157	44.1176	96.5687	41.1765	97.0588
	589.92	96.5686	94.1176	98.0392	96.5686	95.5842	93.6275	97.549	100.98	96.0485	95.5882	92.1569	95.5891	91.1765	43.6275	96.5687	41.1765	97.0588
	590.4	96.0784	94.6078	97.549	96.0784	95.5842	93.1373	96.5686	100.98	96.5387	96.0784	92.6471	96.0793	91.6667	43.6275	96.5687	41.6667	97.549
	590.88	96.0784	94.1176	97.549	96.5686	95.5842	92.6471	96.5686	100.98	96.0485	96.0784	92.1569	96.0793	91.1765	43.6275	97.0588	42.1569	97.0588
	591.36	97.0588	94.6078	98.0392	96.5686	95.094	93.6275	95.5882	100.98	96.5387	96.0784	92.6471	95.5891	89.2157	44.1176	97.0588	42.1569	97.0588
	591.84	96.0784	94.1176	97.549	96.5686	96.0744	94.1177	96.5686	100.49	96.5387	96.0784	92.1569	93.6283	90.6863	43.1373	96.5687	41.6667	97.549
	592.32	96.5686	94.6078	98.0392	96.0784	96.0744	94.1177	96.5686	100.98	96.5387	96.0784	91.6667	95.5891	92.1569	43.6275	96.5687	42.1569	97.549
	592.8	96.5686	94.1176	98.0392	96.5686	96.0744	92.6471	97.0588	100	96.5387	95.098	92.1569	95.5891	89.7059	43.6275	96.0785	41.6667	97.549
	593.28	96.0784	94.1176	98.0392	96.5686	95.5842	92.6471	97.0588	100.98	97.0289	96.5686	92.6471	95.5891	90.1961	43.6275	96.5687	41.6667	97.549
	593.76	96.5686	94.1176	98.0392	96.5686	95.5842	94.1177	96.5686	100.98	97.0289	96.0784	92.6471	95.0989	90.6863	43.6275	96.5687	41.1765	97.549
	594.24	96.0784	94.6078	98.0392	96.5686	96.5646	93.6275	97.0588	101.471	97.0289	96.5686	92.6471	96.0793	91.6667	43.6275	96.5687	42.6471	97.0588
	594.72	96.5686	94.6078	98.5294	95.5882	96.0744	92.6471	97.0588	100.98	96.5387	96.0784	92.1569	96.0793	90.6863	43.1373	96.5687	42.6471	97.549
	595.2	96.5686	94.6078	98.5294	96.0784	96.5646	92.6471	96.5686	101.471	97.0289	96.0784	92.1569	96.0793	90.1961	43.1373	96.5687	41.6667	97.549
	595.68	96.0784	95.098	98.0392	96.0784	96.5646	93.1373	97.0588	101.471	97.0289	96.5686	92.6471	96.0793	91.6667	44.1176	97.0588	41.6667	97.549
	596.16	96.0784	94.1176	99.0196	96.0784	96.0744	93.1373	97.0588	100.49	97.0289	96.5686	92.1569	95.0989	89.2157	44.1176	97.0588	41.6667	97.549
	596.64	96.0784	95.098	98.5294	96.5686	96.0744	93.1373	96.5686	100.49	97.0289	96.0784	92.6471	94.1185	90.6863	44.6078	97.0588	41.6667	97.549
	597.12	96.5686	95.098	98.0392	96.5686	95.5842	93.6275	97.549	101.471	97.0289	96.0784	92.1569	95.0989	90.1961	44.1176	96.5687	41.1765	98.0392
	597.6	96.5686	94.6078	98.0392	96.5686	96.0744	94.1177	97.549	100.98	96.5387	96.5686	92.6471	95.0989	92.1569	43.6275	97.0588	41.6667	97.549
	598.08	96.0784	94.6078	98.0392	96.5686	96.5646	93.6275	97.549	100.98	96.0485	96.0784	92.1569	95.0989	89.7059	43.1373	96.5687	41.1765	97.0588
	598.56	96.0784	94.1176	98.0392	96.5686	96.0744	92.157	97.0588	101.471	97.5191	96.0784	92.1569	95.0989	91.1765	44.1176	96.5687	41.6667	97.0588
	599.04	96.5686	94.1176	97.549	96.0784	96.0744	91.1766	96.5686	101.961	97.0289	96.0784	92.1569	96.0793	91.6667	43.6275	97.0588	41.6667	97.549
	599.52	95.5882	95.098	97.549	96.5686	96.0744	91.6668	97.0588	101.471	97.0289	95.5882	92.1569	97.0597	89.2157	44.1176	97.0588	42.1569	97.0588
	600	96.0784	94.1176	98.0392	96.0784	96.5646	92.6471	96.5686	101.471	96.0485	96.0784	92.1569	96.0793	90.1961	43.1373	96.5687	42.1569	97.0588
	600.48	96.5686	93.6274	98.0392	95.5882	96.0744	93.1373	97.0588	100.98	96.5387	96.5686	92.6471	95.0989	90.1961	43.6275	96.5687	41.6667	97.0588
	600.96	96.0784	94.1176	98.0392	96.0784	96.5646	93.6275	97.0588	101.471	97.0289	96.5686	92.6471	95.0989	90.6863	44.1176	96.5687	41.6667	97.0588
	601.44	96.0784	94.6078	98.0392	96.0784	95.5842	93.6275	97.549	100.98	96.5387	95.5882	92.6471	95.0989	89.2157	43.6275	96.5687	41.1765	97.0588
	601.92	96.0784	94.6078	97.549	96.0784	95.5842	92.6471	96.5686	100.98	96.0485	96.5686	92.1569	95.5891	90.6863	44.6078	96.5687	41.6667	97.0588
	602.4	96.0784	93.6274	98.0392	96.5686	95.094	93.6275	97.0588	101.471	96.5387	96.5686	92.1569	95.5891	92.1569	44.1176	97.0588	41.1765	98.0392
	602.88	96.0784	94.1176	98.5294	96.0784	95.5842	93.6275	97.0588	101.961	97.0289	95.5882	92.6471	96.0793	89.2157	43.1373	96.5687	41.1765	97.549
	603.36	96.0784	94.1176	98.0392	96.0784	96.0744	93.6275	97.0588	101.471	97.5191	95.098	92.6471	94.6087	91.1765	43.6275	97.0588	41.1765	97.0588
	603.84	96.0784	93.6274	97.549	96.5686	96.5646	93.6275	96.5686	100.98	97.0289	95.098	92.1569	95.0989	91.1765	43.1373	96.5687	41.1765	97.0588
	604.32	96.5686	93.6274	97.549	96.0784	95.5842	94.1177	97.0588	100.98	97.0289	95.5882	92.1569	95.5891	90.6863	43.6275	96.5687	41.6667	97.0588
	604.8	96.5686	94.1176	97.549	96.0784	95.5842	93.6275	97.0588	100.98	97.0289	96.0784	92.1569	95.0989	89.7059	44.1176	96.5687	41.6667	97.549
	605.28	96.5686	94.1176	97.549	96.5686	95.094	93.1373	97.549	100.98	97.5191	96.0784	93.1373	94.6087	89.7059	42.6471	96.5687	41.6667	97.549
	605.76	96.5686	94.6078	98.0392	97.0588	96.0744	94.6079	97.549	101.471	97.0289	96.0784	92.6471	94.6087	91.6667	42.6471	96.5687	41.6667	97.549
	606.24	95.5882	94.1176	98.0392	96.5686	96.5646	95.0981	96.5686	101.961	96.0485	96.0784	92.6471	94.6087	90.1961	44.1176	96.5687	41.1765	97.549
	606.72	96.0784	94.1176	98.0392	96.0784	96.5646	94.1177	97.549	101.471	96.0485	95.5882	92.6471	96.0793	90.6863	42.6471	96.5687	40.6863	97.549
	607.2	96.0784	94.1176	98.0392	96.5686	96.0744	93.6275	97.549	101.471	97.0289	96.0784	92.1569	96.0793	90.6863	43.6275	96.5687	41.1765	97.549
	607.68	95.5882	94.6078	98.0392	96.5686	96.0744	93.6275	97.549	101.471	96.5387	96.5686	92.1569	96.5695	90.1961	43.1373	97.0588	41.6667	97.0588
	608.16	96.0784	93.6274	97.549	96.0784	95.5842	93.6275	97.0588	100.98	97.5191	95.5882	92.6471	95.5891	89.7059	43.6275	96.5687	41.6667	97.0588
	608.64	96.5686	94.6078	98.0392	96.5686	96.5646	93.1373	97.0588	101.961	97.5191	96.0784	92.6471	95.0989	89.7059	43.1373	96.5687	41.6667	97.0588
	609.12	95.5882	94.6078	98.0392	96.0784	96.5646	93.1373	97.549	102.451	97.0289	96.5686	92.6471	94.6087	91.6667	43.1373	96.5687	41.1765	97.549
	609.6	96.0784	94.6078	98.0392	96.5686	96.0744	93.6275	97.0588	101.471	97.0289	96.0784	93.1373	95.0989	89.2157	42.6471	96.5687	41.6667	97.0588
	610.08	96.0784	94.6078	98.5294	96.5686	95.5842	94.1177	97.549	101.961	97.0289	95.5882	92.1569	93.6283	90.6863	42.6471	96.5687	42.1569	97.549
	610.56	95.5882	93.6274	98.5294	97.0588	96.0744	94.1177	97.549	101.471	97.0289	95.5882	91.1765	94.6087	91.1765	42.6471	96.5687	41.6667	97.0588
	611.04	95.5882	94.6078	98.0392	96.0784	96.0744	94.1177	97.0588	100.98	97.0289	95.5882	92.1569	95.5891	88.7255	43.6275	96.5687	41.6667	97.0588
	611.52	95.5882	94.6078	98.0392	96.5686	96.0744	93.6275	97.549	100.98	96.0485	96.5686	91.6667	95.0989	89.7059	43.1373	97.0588	41.1765	97.0588
	612	96.0784	94.1176	98.5294	96.0784	95.5842	93.6275	97.549	101.471	97.0289	96.0784	92.1569	96.0793	90.1961	43.1373	97.0588	41.6667	97.0588
	612.48	96.0784	94.1176	99.0196	96.0784	95.094	94.1177	96.0784	101.471	96.5387	96.0784	91.6667	96.0793	91.6667	42.6471	97.0588	41.6667	97.0588
	612.96	95.5882	94.6078	98.0392	96.5686	95.5842	93.6275	96.5686	100.49	97.0289	96.0784	91.6667	96.0793	89.7059	42.6471	96.5687	41.1765	97.0588
	613.44	95.5882	94.6078	98.0392	96.0784	95.5842	92.6471	97.0588	100.49	97.0289	96.0784	92.1569	95.5891	90.1961	42.6471	96.5687	41.1765	97.549
	613.92	96.0784	94.1176	98.0392	96.0784	96.0744	93.1373	97.0588	101.471	97.5191	96.0784	92.6471	94.6087	91.6667	42.1569	96.5687	41.1765	97.549
	614.4	96.0784	94.1176	98.5294	97.0588	95.5842	94.1177	96.5686	100.98	96.5387	96.0784	92.6471	93.6283	88.7255	43.1373	96.5687	41.1765	97.549
	614.88	96.0784	94.1176	98.0392	96.5686	96.0744	93.6275	97.0588	100.49	96.5387	95.5882	92.1569	94.1185	90.6863	42.1569	96.5687	41.1765	97.0588
	615.36	96.5686	94.1176	98.5294	97.549	96.0744	93.6275	96.5686	100.98	96.5387	96.5686	92.1569	95.5891	91.1765	43.6275	97.0588	41.6667	97.0588
	615.84	96.0784	95.098	97.549	97.0588	96.0744	94.6079	96.0784	101.471	96.5387	96.0784	92.6471	95.5891	90.1961	43.1373	97.0588	41.6667	97.0588
	616.32	96.0784	94.6078	98.0392	96.5686	95.5842	94.1177	97.0588	100.98	96.5387	95.5882	92.6471	96.5695	89.7059	43.1373	97.0588	41.1765	97.0588
	616.8	96.0784	94.1176	98.0392	96.5686	95.5842	92.6471	97.0588	101.471	96.5387	95.5882	92.6471	95.5891	90.1961	42.6471	96.5687	41.1765	97.0588
	617.28	96.5686	94.6078	98.0392	96.0784	96.5646	92.157	97.0588	101.471	96.5387	95.098	92.1569	95.5891	92.1569	43.1373	96.5687	41.6667	97.549
	617.76	96.0784	94.6078	98.0392	96.5686	96.0744	92.6471	97.549	101.471	97.0289	95.5882	91.6667	96.0793	89.7059	42.6471	96.5687	40.6863	97.0588
	618.24	96.0784	94.1176	98.0392	96.5686	95.5842	92.6471	97.0588	100.98	97.0289	95.098	92.1569	96.5695	90.6863	43.1373	96.5687	40.6863	97.0588
	618.72	95.5882	93.6274	97.549	96.5686	95.094	93.6275	96.5686	100.98	97.5191	96.0784	92.6471	94.1185	91.1765	43.1373	96.0785	41.1765	97.549
	619.2	96.5686	93.6274	98.0392	96.5686	96.0744	93.6275	97.549	100.98	96.0485	96.0784	92.1569	94.6087	89.7059	43.1373	96.0785	41.6667	97.549
	619.68	96.5686	93.6274	98.0392	97.0588	95.5842	93.6275	97.549	100.98	96.5387	96.5686	92.1569	94.1185	90.1961	43.1373	96.0785	41.1765	97.0588
	620.16	96.0784	94.1176	98.0392	96.5686	96.0744	93.6275	97.0588	100.49	96.5387	95.098	92.6471	95.0989	90.1961	42.6471	96.0785	41.1765	97.0588
	620.64	96.0784	94.6078	98.0392	96.5686	96.0744	93.6275	96.5686	100.49	97.0289	95.5882	92.6471	96.0793	91.6667	42.6471	96.0785	40.6863	97.0588
	621.12	96.0784	94.1176	98.0392	96.5686	96.0744	94.6079	97.0588	101.471	96.0485	96.0784	92.6471	96.0793	89.2157	42.6471	96.0785	41.1765	97.0588
	621.6	95.5882	93.6274	98.0392	96.5686	96.5646	94.1177	96.5686	101.471	96.5387	96.0784	92.6471	94.6087	89.7059	43.1373	96.5687	41.1765	97.0588
	622.08	96.0784	94.1176	98.0392	97.0588	96.5646	94.1177	96.5686	101.471	96.5387	96.5686	92.1569	94.6087	91.1765	43.6275	96.5687	41.1765	97.549
	622.56	96.0784	94.1176	98.0392	96.5686	96.0744	93.6275	97.549	101.471	97.0289	96.5686	91.6667	94.1185	88.7255	42.1569	96.5687	40.6863	97.0588
	623.04	96.0784	94.1176	98.0392	96.5686	95.5842	93.6275	97.0588	101.471	97.0289	96.5686	92.6471	95.0989	90.1961	42.1569	96.5687	40.6863	97.0588
	623.52	96.0784	94.6078	98.0392	96.5686	95.5842	93.6275	96.0784	100.49	97.0289	96.5686	92.6471	94.1185	90.6863	43.1373	96.0785	40.6863	97.0588
	624	96.0784	95.098	98.0392	96.5686	96.0744	93.1373	97.0588	100.49	98.0093	96.0784	92.1569	94.6087	90.1961	43.1373	96.0785	41.1765	97.0588
	624.48	96.0784	94.6078	98.5294	96.5686	95.5842	93.6275	97.0588	101.471	97.5191	96.5686	92.1569	95.5891	88.7255	43.1373	96.5687	41.6667	97.0588
	624.96	96.5686	94.1176	98.5294	96.0784	96.0744	92.6471	97.0588	101.471	97.0289	96.5686	92.1569	94.6087	89.7059	43.6275	96.0785	41.6667	97.549
	625.44	96.0784	94.6078	98.0392	96.5686	96.0744	92.157	98.0392	100.98	97.0289	96.5686	92.6471	95.5891	91.6667	43.6275	96.0785	41.1765	97.0588
	625.92	95.5882	94.6078	98.0392	96.5686	96.5646	92.157	97.549	100.98	96.5387	96.0784	92.6471	94.6087	89.7059	42.1569	96.5687	41.6667	97.549
	626.4	96.5686	95.098	98.5294	96.0784	96.5646	91.6668	96.5686	101.961	97.0289	95.098	92.6471	94.6087	90.6863	43.1373	96.5687	41.6667	97.0588
	626.88	96.0784	94.6078	98.5294	96.0784	96.5646	92.6471	96.0784	101.471	97.0289	96.0784	92.1569	95.0989	89.7059	43.6275	97.0588	41.1765	97.0588
	627.36	96.0784	94.1176	98.0392	96.5686	95.5842	93.6275	96.0784	101.471	97.0289	96.0784	92.6471	94.6087	91.1765	43.6275	96.5687	41.1765	97.0588
	627.84	96.0784	94.1176	98.0392	97.0588	96.5646	93.6275	97.0588	100.98	97.0289	96.0784	92.6471	95.0989	89.2157	42.6471	96.5687	41.1765	97.0588
	628.32	96.0784	94.1176	98.0392	97.0588	95.094	94.1177	96.5686	100.98	97.0289	96.0784	92.1569	93.6283	90.6863	43.1373	96.5687	41.6667	97.549
	628.8	96.0784	94.6078	98.0392	97.0588	95.5842	93.6275	97.0588	100.98	97.0289	96.0784	92.6471	95.0989	91.1765	42.6471	96.5687	41.1765	97.0588
	629.28	96.0784	93.6274	98.5294	97.0588	95.5842	93.1373	96.5686	101.471	97.5191	96.0784	92.6471	95.5891	89.7059	42.1569	96.5687	41.1765	97.549
	629.76	96.0784	94.1176	98.0392	96.5686	96.0744	93.1373	96.5686	101.471	97.0289	96.5686	92.1569	95.5891	90.1961	43.1373	96.5687	41.6667	97.549
	630.24	96.0784	94.6078	98.0392	96.5686	96.0744	93.1373	96.5686	101.471	97.0289	96.0784	92.6471	95.5891	90.1961	42.6471	96.5687	41.1765	97.549
	630.72	96.5686	94.1176	98.0392	96.5686	96.0744	93.6275	96.0784	101.471	96.5387	95.5882	92.6471	95.5891	90.6863	42.6471	96.5687	41.1765	97.0588
	631.2	96.0784	94.1176	98.0392	96.5686	96.0744	93.6275	97.549	100.98	97.0289	95.098	91.6667	95.0989	89.2157	43.6275	96.0785	42.1569	97.549
	631.68	95.5882	93.6274	98.5294	96.0784	96.0744	94.1177	97.549	100.98	97.0289	95.5882	92.1569	94.6087	90.1961	43.1373	96.0785	41.6667	97.549
	632.16	95.5882	94.6078	98.5294	96.5686	95.5842	94.1177	97.549	100.98	97.5191	95.5882	92.6471	93.6283	91.6667	42.6471	96.0785	41.6667	97.549
	632.64	95.5882	93.6274	98.0392	96.0784	96.0744	94.1177	97.0588	100.98	97.0289	96.5686	92.6471	93.1381	88.7255	43.1373	96.5687	41.1765	97.549
	633.12	95.5882	93.6274	98.0392	96.0784	96.0744	94.1177	98.0392	100.98	96.5387	95.5882	92.6471	94.6087	90.1961	43.1373	96.0785	41.1765	97.0588
	633.6	96.0784	94.1176	98.0392	96.5686	96.0744	93.6275	97.549	100.98	97.0289	95.5882	92.6471	94.1185	90.6863	43.1373	96.5687	41.1765	97.0588
	634.08	95.5882	93.6274	97.549	96.0784	96.0744	93.6275	98.5294	100.98	97.0289	96.5686	92.1569	94.1185	88.7255	42.6471	96.0785	41.6667	97.0588
	634.56	96.5686	94.1176	97.549	96.5686	96.0744	93.1373	97.549	101.471	96.5387	96.5686	92.1569	95.0989	89.2157	43.1373	96.5687	41.1765	97.549
	635.04	96.0784	94.1176	98.0392	96.5686	95.094	91.6668	96.0784	100.49	96.5387	96.5686	91.6667	95.0989	89.7059	43.6275	96.0785	41.1765	97.549
	635.52	96.5686	94.1176	98.0392	96.5686	95.5842	91.1766	96.0784	100.49	96.5387	96.0784	92.1569	95.0989	90.1961	43.1373	96.0785	40.6863	97.0588
	636	96.5686	94.1176	97.549	96.5686	96.0744	91.6668	96.5686	100.49	97.0289	95.098	92.1569	95.0989	88.2353	43.1373	96.0785	40.1961	97.549
	636.48	96.5686	93.6274	98.0392	96.0784	95.094	93.1373	96.5686	100.98	97.0289	95.5882	92.6471	94.6087	90.1961	42.6471	96.5687	41.1765	97.0588
	636.96	96.5686	94.6078	98.5294	96.0784	95.094	93.6275	97.549	101.471	97.0289	96.0784	91.6667	94.6087	91.6667	42.6471	96.0785	41.1765	97.0588
	637.44	95.5882	94.1176	99.0196	96.5686	95.5842	93.6275	97.549	101.471	96.0485	95.098	92.6471	93.6283	89.2157	42.6471	96.5687	42.1569	97.549
	637.92	96.0784	94.1176	98.5294	96.5686	96.5646	94.1177	98.0392	100.98	97.0289	95.098	92.1569	95.0989	89.7059	42.6471	96.0785	41.1765	97.549
	638.4	96.0784	94.1176	98.5294	96.5686	96.5646	93.6275	96.0784	100.49	97.5191	95.5882	92.1569	95.5891	89.7059	42.6471	96.0785	41.1765	97.549
	638.88	95.5882	94.1176	99.0196	96.0784	95.5842	93.6275	96.0784	100.49	96.5387	96.0784	92.6471	95.0989	90.1961	42.6471	96.0785	41.6667	97.549
	639.36	96.0784	94.1176	98.5294	96.0784	96.0744	93.1373	96.5686	100.49	97.0289	95.5882	92.1569	95.0989	89.2157	42.1569	96.0785	41.6667	97.0588
	639.84	97.0588	94.1176	98.0392	96.0784	96.0744	93.1373	97.0588	100.98	97.0289	96.5686	92.1569	95.5891	89.2157	41.6667	96.5687	41.6667	97.0588
	640.32	96.0784	94.6078	98.5294	96.5686	96.0744	94.1177	97.0588	100.98	97.0289	96.0784	92.1569	95.5891	91.1765	41.6667	96.0785	41.6667	97.0588
	640.8	96.0784	95.5882	98.5294	96.5686	96.0744	94.1177	97.0588	101.471	97.5191	96.0784	92.1569	95.0989	89.2157	42.1569	96.0785	42.1569	97.549
	641.28	96.0784	94.6078	98.0392	96.5686	96.0744	93.6275	97.0588	101.471	97.5191	95.5882	92.6471	94.1185	89.7059	41.6667	96.5687	41.1765	97.549
	641.76	95.5882	94.6078	98.0392	96.5686	96.0744	92.6471	97.549	100.98	96.5387	96.0784	92.1569	93.6283	91.1765	42.1569	96.5687	41.6667	97.549
	642.24	96.5686	94.6078	98.0392	97.0588	96.0744	92.157	96.5686	101.471	96.5387	96.0784	91.6667	94.6087	89.2157	42.6471	96.0785	41.6667	97.0588
	642.72	96.0784	94.6078	98.0392	96.5686	96.0744	92.6471	97.0588	101.471	97.0289	96.0784	92.6471	95.0989	89.7059	42.6471	96.0785	41.6667	98.0392
	643.2	95.5882	93.6274	97.549	96.5686	95.5842	93.1373	95.5882	101.471	97.0289	96.0784	91.6667	95.0989	89.2157	42.6471	96.5687	42.1569	97.549
	643.68	95.5882	93.6274	97.549	96.5686	95.5842	92.6471	96.5686	101.471	97.5191	96.0784	92.1569	96.0793	91.1765	42.6471	96.0785	41.6667	98.0392
	644.16	96.5686	94.6078	98.0392	96.0784	95.5842	93.1373	98.0392	100.98	97.0289	96.5686	92.1569	95.5891	88.7255	43.6275	96.0785	41.1765	98.0392
	644.64	96.0784	95.098	98.0392	96.0784	96.0744	93.6275	97.549	100.98	97.0289	96.0784	92.6471	95.5891	90.1961	43.1373	96.5687	41.1765	97.0588
	645.12	95.5882	94.6078	98.0392	96.5686	96.5646	93.6275	98.0392	101.471	96.5387	96.0784	92.1569	95.0989	91.1765	42.6471	96.5687	41.6667	97.0588
	645.6	95.5882	94.1176	98.0392	96.0784	96.5646	94.1177	97.0588	100.98	96.5387	95.5882	91.6667	94.1185	89.2157	43.1373	96.0785	42.1569	97.549
	646.08	95.5882	93.6274	98.0392	96.5686	96.5646	94.6079	97.0588	100.98	97.0289	95.5882	91.6667	94.6087	90.1961	42.1569	96.5687	42.1569	97.549
	646.56	96.0784	93.6274	98.5294	97.549	95.5842	94.1177	98.0392	100.49	97.5191	95.5882	92.1569	94.6087	91.1765	42.1569	96.5687	41.1765	97.0588
	647.04	96.0784	94.1176	98.5294	96.5686	95.094	93.6275	97.0588	101.471	97.0289	95.5882	92.6471	95.0989	91.1765	42.6471	96.0785	40.6863	97.0588
	647.52	96.0784	93.6274	98.0392	96.5686	96.5646	92.6471	97.549	101.471	96.5387	95.098	91.6667	95.0989	89.2157	42.6471	96.0785	41.1765	97.549
	648	96.5686	94.1176	98.0392	96.0784	96.0744	92.6471	97.0588	101.471	96.0485	95.5882	92.1569	94.6087	89.7059	43.1373	95.5883	41.1765	97.549
	648.48	96.0784	93.6274	98.0392	97.0588	96.5646	93.1373	97.0588	100.98	96.0485	96.0784	92.1569	95.5891	91.1765	42.6471	95.5883	41.6667	97.549
	648.96	96.0784	93.6274	98.0392	96.5686	95.5842	93.6275	97.0588	100.98	96.0485	95.5882	91.6667	95.5891	88.7255	43.6275	96.0785	41.1765	97.549
	649.44	96.0784	93.6274	98.5294	96.0784	96.0744	94.1177	96.5686	100.49	96.0485	95.5882	92.6471	94.6087	90.6863	42.6471	96.5687	41.6667	97.549
	649.92	96.0784	94.1176	98.0392	96.0784	96.0744	93.6275	97.0588	100.98	96.5387	96.0784	92.6471	94.6087	90.6863	42.6471	96.0785	41.1765	97.549
	650.4	96.0784	93.6274	98.0392	96.5686	96.0744	93.6275	97.0588	101.471	97.5191	96.0784	92.1569	94.6087	90.6863	42.1569	96.5687	41.6667	97.549
	650.88	96.0784	94.1176	98.5294	97.0588	95.5842	93.6275	96.5686	100.49	97.5191	96.0784	92.1569	94.6087	89.2157	42.1569	96.0785	41.6667	97.0588
	651.36	96.0784	94.1176	98.5294	96.5686	96.0744	94.1177	96.5686	100.98	97.0289	95.5882	92.6471	94.6087	89.7059	43.1373	96.0785	41.6667	97.0588
	651.84	96.0784	94.6078	98.0392	96.5686	95.5842	94.1177	97.0588	100.98	96.5387	95.5882	92.6471	94.6087	91.1765	43.6275	96.0785	41.6667	97.549
	652.32	96.0784	94.6078	98.5294	96.5686	95.5842	94.1177	97.0588	100.98	96.5387	95.5882	92.1569	94.6087	88.7255	42.1569	96.0785	41.1765	97.549
	652.8	96.0784	93.6274	98.5294	97.0588	94.6038	93.6275	98.5294	101.471	96.5387	96.0784	92.1569	95.5891	90.1961	42.1569	96.0785	41.1765	97.0588
	653.28	95.5882	94.6078	98.0392	97.0588	95.5842	94.1177	97.0588	101.471	96.5387	96.0784	91.6667	94.6087	90.1961	42.6471	96.0785	41.6667	97.549
	653.76	96.0784	94.6078	98.0392	96.0784	95.5842	93.1373	96.5686	101.471	96.5387	96.0784	91.6667	94.6087	89.7059	43.1373	96.0785	41.6667	97.0588
	654.24	96.0784	95.098	98.5294	96.0784	95.5842	92.6471	97.0588	101.471	97.5191	95.5882	92.1569	93.6283	88.7255	43.1373	96.0785	41.6667	97.0588
	654.72	96.0784	94.6078	98.5294	96.5686	95.5842	93.6275	97.549	101.961	96.5387	96.0784	91.6667	93.6283	88.7255	42.1569	96.0785	40.6863	97.549
	655.2	96.0784	94.6078	97.549	97.0588	95.5842	94.1177	97.549	101.471	97.5191	96.0784	91.6667	95.0989	91.1765	42.6471	96.0785	41.1765	98.0392
	655.68	95.5882	94.6078	98.0392	96.5686	96.0744	93.6275	96.0784	100.98	97.0289	96.0784	91.6667	95.0989	88.2353	42.6471	96.5687	41.6667	97.549
	656.16	96.0784	94.1176	98.5294	96.5686	95.5842	94.1177	97.0588	100.98	96.5387	96.0784	92.6471	94.6087	90.1961	43.1373	96.5687	41.1765	97.0588
	656.64	96.0784	94.1176	98.5294	96.5686	95.5842	93.6275	97.0588	101.471	97.0289	96.0784	92.1569	95.0989	90.1961	43.1373	96.5687	41.1765	97.0588
	657.12	96.5686	94.6078	98.5294	96.5686	95.5842	93.6275	97.549	100.98	97.5191	96.0784	92.6471	95.0989	90.6863	41.6667	96.0785	41.6667	97.0588
	657.6	96.5686	94.1176	98.5294	96.5686	96.0744	94.6079	97.0588	101.471	97.5191	95.5882	92.6471	94.6087	88.7255	42.1569	96.5687	41.1765	97.549
	658.08	96.0784	94.1176	98.0392	97.0588	95.5842	94.6079	97.549	101.471	97.0289	96.0784	92.1569	95.0989	89.7059	43.1373	96.0785	41.6667	97.549
	658.56	96.5686	93.6274	98.0392	97.0588	95.094	94.1177	97.0588	101.471	96.5387	96.5686	92.6471	94.1185	90.6863	43.6275	96.0785	41.6667	97.0588
	659.04	96.0784	94.1176	98.5294	96.5686	95.5842	94.1177	96.5686	100.98	97.5191	96.5686	92.1569	94.1185	88.2353	43.1373	96.5687	41.6667	97.0588
	659.52	96.0784	94.6078	98.0392	96.5686	95.5842	94.6079	96.5686	100.49	97.0289	96.5686	92.1569	95.0989	91.1765	42.6471	96.5687	41.1765	97.0588
	660	96.5686	93.6274	98.0392	96.5686	95.094	94.6079	96.0784	100.98	97.5191	96.0784	92.6471	93.6283	91.1765	42.6471	96.0785	40.6863	97.549
	660.48	96.5686	93.6274	98.0392	96.5686	95.5842	92.6471	97.549	101.961	97.0289	96.0784	92.1569	94.1185	89.2157	42.1569	96.0785	41.1765	97.549
	660.96	96.5686	94.1176	98.5294	96.5686	95.5842	92.157	97.0588	101.471	97.5191	95.5882	91.6667	94.1185	90.1961	42.1569	96.0785	40.6863	97.549
	661.44	96.5686	94.1176	98.0392	96.5686	95.5842	93.6275	97.549	100.49	97.0289	96.0784	91.6667	94.6087	89.7059	43.1373	96.5687	41.1765	97.549
	661.92	96.5686	93.6274	98.0392	96.5686	95.5842	94.1177	97.0588	101.961	97.0289	96.0784	91.6667	94.1185	91.6667	43.1373	96.0785	40.6863	98.0392
	662.4	96.0784	94.1176	98.0392	96.0784	96.0744	92.6471	96.5686	101.471	97.0289	97.0588	92.6471	94.1185	88.7255	43.1373	96.0785	41.6667	98.0392
	662.88	96.0784	94.1176	98.5294	97.0588	96.5646	92.157	96.5686	101.471	97.0289	96.5686	92.1569	94.1185	89.7059	41.6667	96.0785	41.1765	97.549
	663.36	96.0784	94.6078	98.5294	97.549	96.0744	92.157	97.549	100.98	97.0289	96.0784	92.1569	93.1381	90.6863	42.1569	96.0785	40.6863	97.0588
	663.84	96.0784	94.6078	98.5294	96.5686	95.5842	93.1373	96.5686	100.49	96.5387	96.0784	93.1373	94.1185	89.7059	43.1373	96.5687	41.1765	97.549
	664.32	96.5686	94.1176	98.0392	96.5686	95.5842	94.1177	96.0784	100.49	96.5387	95.5882	92.1569	94.1185	88.7255	42.6471	96.5687	41.6667	97.549
	664.8	96.5686	94.6078	98.5294	97.0588	95.5842	94.1177	96.5686	100.49	96.0485	96.0784	91.6667	94.1185	89.7059	43.1373	95.5883	41.1765	97.549
	665.28	96.5686	94.6078	98.5294	96.5686	95.5842	94.1177	98.0392	100.98	97.0289	96.5686	92.6471	94.6087	91.6667	42.6471	96.0785	41.1765	97.549
	665.76	97.0588	94.6078	98.5294	96.5686	96.0744	94.6079	97.549	100.98	97.0289	96.5686	92.1569	95.0989	88.7255	43.1373	96.0785	41.1765	97.549
	666.24	96.0784	94.6078	98.5294	96.5686	95.5842	94.1177	97.549	100.98	96.5387	96.0784	92.6471	95.0989	89.7059	42.6471	96.5687	41.6667	97.549
	666.72	96.5686	94.1176	98.5294	96.5686	95.5842	93.1373	97.549	100.98	97.5191	96.5686	91.6667	94.6087	90.6863	41.6667	96.5687	41.6667	97.549
	667.2	96.0784	94.1176	98.5294	96.5686	95.5842	93.6275	97.549	101.471	97.0289	96.0784	92.1569	94.6087	88.7255	42.1569	96.0785	41.1765	97.549
	667.68	95.5882	94.1176	98.5294	96.5686	95.5842	93.1373	97.549	101.471	97.5191	96.0784	92.6471	93.6283	90.1961	42.6471	96.5687	41.6667	97.549
	668.16	96.0784	94.1176	98.5294	96.0784	96.0744	93.1373	97.0588	101.471	96.0485	95.5882	92.6471	93.1381	90.1961	43.1373	96.0785	41.6667	97.549
	668.64	96.0784	94.1176	98.0392	96.5686	95.5842	94.6079	96.5686	101.471	96.5387	96.5686	92.6471	94.6087	89.7059	42.6471	96.0785	41.6667	97.0588
	669.12	96.0784	94.1176	98.0392	97.0588	96.0744	93.6275	96.0784	100.49	96.5387	95.5882	92.1569	95.0989	88.7255	42.1569	96.0785	41.6667	97.0588
	669.6	96.5686	94.6078	98.0392	96.5686	95.5842	93.6275	97.549	100.49	97.0289	96.0784	92.1569	94.6087	89.7059	42.6471	96.5687	41.6667	97.549
	670.08	96.5686	94.6078	98.0392	96.5686	95.5842	93.1373	97.549	101.471	97.0289	96.0784	91.6667	94.1185	91.6667	42.6471	97.0588	41.1765	97.549
	670.56	96.0784	95.098	98.0392	96.5686	96.0744	92.6471	96.5686	100.49	97.0289	96.0784	92.1569	94.1185	89.2157	42.6471	96.5687	41.6667	97.549
	671.04	95.5882	94.6078	98.0392	96.0784	95.5842	93.6275	96.5686	100.98	96.0485	96.0784	92.1569	93.6283	89.7059	43.1373	96.0785	41.6667	97.549
	671.52	96.5686	94.6078	98.0392	96.5686	95.5842	93.6275	97.549	101.471	96.5387	96.5686	92.1569	94.1185	91.1765	42.1569	96.0785	41.6667	97.549
	672	96.5686	94.6078	98.0392	97.0588	96.0744	93.1373	97.549	101.471	97.0289	96.0784	92.6471	93.6283	89.7059	42.6471	96.5687	41.6667	97.549
	672.48	96.0784	94.1176	98.0392	97.549	96.0744	94.1177	97.549	101.961	97.0289	96.5686	92.6471	93.6283	89.2157	43.1373	96.0785	41.6667	97.549
	672.96	96.5686	94.6078	98.0392	97.0588	95.5842	93.6275	96.5686	101.471	97.0289	96.0784	92.6471	94.1185	89.7059	43.1373	96.5687	41.6667	97.549
	673.44	96.5686	94.6078	98.0392	96.5686	96.0744	93.6275	97.0588	102.451	97.0289	96.5686	92.6471	93.6283	90.1961	42.6471	96.5687	41.6667	97.549
	673.92	96.0784	94.1176	98.0392	96.5686	96.0744	94.6079	97.549	101.471	97.0289	95.5882	93.1373	93.1381	87.7451	42.1569	96.5687	41.1765	97.549
	674.4	96.5686	94.1176	98.5294	96.5686	95.5842	94.1177	97.0588	100.98	95.5583	96.0784	92.6471	93.6283	90.1961	41.6667	96.5687	41.1765	97.549
	674.88	96.5686	94.1176	98.0392	96.5686	95.5842	93.6275	97.0588	100.98	96.5387	96.0784	92.1569	93.6283	91.6667	42.1569	96.0785	41.1765	97.549
	675.36	96.0784	95.098	97.549	96.5686	95.5842	93.6275	97.0588	101.471	96.5387	95.5882	92.1569	93.6283	88.7255	42.6471	96.0785	41.1765	98.0392
	675.84	96.0784	95.098	98.0392	96.5686	96.0744	93.6275	97.0588	101.471	96.0485	95.5882	92.6471	94.6087	89.2157	42.6471	96.0785	41.1765	97.549
	676.32	96.0784	94.6078	98.0392	96.5686	95.5842	93.6275	96.5686	101.961	96.5387	95.5882	91.6667	94.6087	89.7059	43.1373	96.5687	41.6667	97.549
	676.8	96.5686	94.1176	98.5294	96.5686	95.094	94.1177	97.0588	101.471	97.5191	96.5686	91.6667	93.1381	91.6667	42.6471	96.5687	41.6667	97.549
	677.28	96.5686	94.6078	98.0392	96.5686	95.5842	93.1373	97.0588	100.98	97.0289	96.0784	92.1569	93.1381	88.2353	43.1373	96.0785	41.6667	97.0588
	677.76	96.0784	94.1176	98.0392	96.5686	96.0744	92.6471	97.0588	101.471	97.5191	96.0784	91.6667	93.1381	90.1961	42.6471	96.0785	42.1569	98.0392
	678.24	96.0784	95.098	98.0392	96.5686	95.5842	93.1373	97.549	100.98	97.5191	96.0784	91.6667	93.1381	91.1765	41.6667	96.0785	41.1765	98.0392
	678.72	96.0784	93.6274	98.5294	96.5686	96.0744	93.6275	96.5686	101.471	97.0289	96.0784	92.1569	93.6283	91.1765	42.1569	96.0785	40.6863	97.549
	679.2	96.0784	94.1176	98.5294	97.0588	95.5842	94.1177	97.0588	100.98	97.0289	96.5686	92.1569	93.6283	89.7059	42.6471	96.0785	41.6667	97.549
	679.68	96.5686	94.6078	98.0392	96.5686	95.5842	93.6275	97.549	100.98	97.0289	96.0784	92.1569	93.6283	89.7059	42.6471	96.0785	41.6667	98.0392
	680.16	96.5686	94.1176	98.0392	96.5686	95.094	92.6471	97.549	101.471	96.5387	96.5686	91.6667	94.1185	91.6667	42.6471	96.0785	40.6863	97.549
	680.64	96.0784	94.1176	98.5294	97.0588	95.5842	93.6275	97.0588	100.98	96.0485	96.0784	92.1569	94.1185	88.7255	42.1569	96.0785	41.1765	97.549
	681.12	96.0784	94.6078	98.5294	96.5686	95.5842	94.1177	97.549	100.98	97.0289	96.0784	92.1569	93.6283	90.1961	42.1569	96.5687	41.6667	97.0588
	681.6	96.5686	94.1176	99.5098	97.0588	96.0744	93.1373	97.0588	100.98	96.5387	96.0784	92.6471	93.1381	91.1765	42.1569	96.0785	41.6667	97.549
	682.08	96.5686	94.6078	99.5098	96.5686	95.5842	93.6275	97.0588	101.471	97.0289	96.5686	92.6471	93.6283	90.1961	42.6471	96.0785	42.1569	98.0392
	682.56	96.0784	94.6078	98.5294	96.0784	96.0744	91.1766	97.0588	101.961	97.5191	96.5686	91.6667	94.1185	89.2157	42.6471	96.0785	41.6667	97.549
	683.04	96.0784	94.6078	98.0392	96.0784	95.094	90.6864	97.0588	100.98	96.5387	96.5686	91.1765	94.1185	89.2157	42.6471	96.0785	41.6667	97.549
	683.52	96.0784	94.6078	98.5294	96.5686	96.0744	91.1766	97.0588	100.49	96.5387	95.5882	92.1569	94.1185	91.1765	42.6471	96.5687	41.6667	98.0392
	684	95.5882	94.1176	98.5294	97.0588	95.5842	92.157	96.5686	100.49	96.5387	95.098	91.6667	94.1185	87.7451	43.1373	96.0785	41.1765	97.549
	684.48	96.0784	94.6078	98.5294	96.5686	96.0744	93.6275	96.5686	101.471	97.0289	96.0784	91.6667	94.1185	89.7059	42.6471	96.0785	41.1765	97.549
	684.96	96.0784	94.6078	98.0392	96.0784	95.5842	93.6275	96.5686	100.98	96.5387	96.0784	91.6667	94.1185	90.1961	42.1569	96.0785	40.6863	97.549
	685.44	96.0784	94.1176	98.0392	96.5686	95.5842	93.1373	96.5686	100.49	96.0485	96.5686	91.6667	94.1185	89.2157	42.1569	96.0785	40.6863	97.549
	685.92	96.0784	94.6078	98.0392	96.5686	95.5842	93.6275	97.0588	101.471	97.0289	96.0784	91.6667	93.6283	90.1961	41.6667	96.0785	40.6863	97.549
	686.4	96.0784	94.6078	98.5294	96.5686	95.5842	93.6275	97.549	101.471	97.0289	95.5882	91.6667	92.6479	89.7059	41.6667	96.5687	41.1765	97.549
	686.88	96.0784	94.6078	98.0392	97.0588	96.0744	94.1177	97.549	100.98	96.5387	96.0784	92.1569	93.1381	91.6667	42.6471	95.5883	41.6667	97.549
	687.36	96.5686	94.6078	98.0392	97.549	96.0744	93.6275	98.0392	101.471	96.5387	96.5686	92.1569	93.6283	88.7255	42.6471	96.0785	41.6667	97.549
	687.84	97.0588	94.1176	98.0392	97.549	96.0744	94.1177	97.549	100.98	96.0485	96.0784	92.6471	93.6283	89.7059	41.6667	95.5883	41.6667	97.549
	688.32	96.5686	94.1176	98.5294	97.0588	95.5842	94.1177	97.549	100.49	96.5387	95.5882	92.1569	94.1185	91.1765	42.1569	96.0785	41.1765	97.549
	688.8	96.0784	93.6274	98.0392	96.5686	96.5646	94.1177	97.0588	100.98	97.0289	96.0784	92.1569	93.6283	89.2157	42.1569	95.5883	40.6863	97.549
	689.28	96.0784	94.1176	98.5294	96.5686	96.5646	93.6275	97.549	100.98	97.0289	96.0784	91.6667	93.6283	90.1961	42.6471	95.5883	41.1765	97.549
	689.76	96.0784	93.6274	98.5294	96.5686	96.0744	93.6275	98.0392	100.98	97.5191	96.0784	92.1569	93.6283	90.1961	42.6471	96.0785	41.6667	97.549
	690.24	96.5686	94.1176	98.5294	96.5686	96.0744	93.1373	97.549	101.471	97.0289	96.0784	92.1569	92.6479	91.1765	42.1569	96.0785	41.1765	98.0392
	690.72	96.5686	94.6078	98.0392	96.5686	95.5842	93.6275	97.549	100.49	97.0289	96.5686	92.1569	92.6479	89.2157	43.1373	96.0785	41.6667	97.0588
	691.2	96.0784	93.6274	98.0392	97.0588	95.5842	94.1177	96.5686	100	96.5387	96.0784	92.1569	93.6283	90.1961	42.1569	96.5687	41.6667	97.549
	691.68	96.5686	94.1176	98.5294	97.0588	95.094	93.1373	97.0588	100.49	96.5387	95.5882	92.1569	93.1381	91.1765	42.6471	96.0785	40.6863	97.549
	692.16	96.0784	94.6078	98.0392	96.5686	95.094	93.1373	97.549	100.49	97.0289	95.098	92.1569	93.6283	87.7451	42.6471	96.0785	41.1765	98.0392
	692.64	96.5686	93.6274	98.0392	97.0588	96.5646	93.6275	96.5686	100.49	97.5191	95.5882	91.6667	93.6283	89.7059	42.6471	96.0785	41.1765	97.549
	693.12	96.0784	93.1373	98.0392	96.5686	96.0744	93.6275	96.5686	100.49	97.0289	96.0784	92.1569	93.1381	90.6863	42.6471	96.0785	40.6863	97.549
	693.6	96.0784	94.1176	98.0392	96.5686	96.0744	94.1177	97.0588	100.49	97.0289	96.5686	91.6667	92.6479	90.1961	42.1569	96.0785	40.6863	97.549
	694.08	95.5882	94.1176	98.0392	96.5686	96.0744	92.157	97.549	100.98	97.0289	96.0784	91.6667	93.1381	89.2157	43.1373	96.0785	41.1765	97.549
	694.56	96.0784	94.1176	98.5294	96.5686	95.5842	91.6668	97.0588	100.98	96.5387	96.0784	92.1569	92.6479	90.1961	43.1373	95.5883	41.1765	97.549
	695.04	97.0588	94.1176	98.5294	96.5686	96.0744	92.157	97.0588	100.98	96.5387	95.098	92.1569	92.6479	91.1765	43.1373	96.0785	41.6667	97.549
	695.52	96.0784	94.1176	98.0392	96.5686	95.5842	92.6471	96.0784	100.49	97.0289	95.098	91.6667	93.1381	88.2353	42.6471	95.5883	41.1765	97.549
	696	96.0784	94.6078	98.5294	96.5686	96.0744	93.6275	95.5882	100	97.0289	95.5882	91.6667	93.6283	90.1961	42.6471	96.0785	41.1765	97.0588
	696.48	96.5686	94.1176	99.0196	96.0784	96.0744	93.6275	95.5882	100.98	96.5387	96.5686	91.1765	93.1381	91.1765	43.1373	96.0785	40.6863	97.549
	696.96	96.5686	94.6078	99.0196	96.0784	96.0744	93.1373	96.0784	100.98	96.5387	95.5882	91.6667	92.6479	89.2157	42.1569	96.0785	41.6667	97.549
	697.44	96.0784	94.6078	98.0392	96.0784	96.0744	92.157	97.549	100.98	96.5387	95.5882	92.1569	93.1381	89.2157	43.1373	96.0785	41.6667	97.549
	697.92	96.0784	93.6274	98.0392	96.5686	96.0744	93.1373	97.0588	101.471	97.0289	96.5686	92.6471	92.6479	90.1961	42.6471	96.0785	41.1765	97.549
	698.4	96.0784	94.6078	98.0392	96.5686	95.5842	93.6275	97.0588	101.961	97.0289	96.5686	92.6471	93.6283	92.1569	42.6471	96.0785	40.6863	98.0392
	698.88	96.0784	93.6274	99.0196	96.5686	95.5842	91.6668	96.5686	101.961	97.0289	96.5686	92.6471	93.1381	88.7255	42.1569	96.5687	41.1765	98.0392
	699.36	96.5686	94.1176	98.0392	96.0784	95.5842	90.6864	96.5686	101.471	96.5387	95.5882	91.6667	92.1577	90.6863	41.6667	96.0785	41.6667	97.549
	699.84	96.5686	94.1176	98.0392	96.5686	95.5842	91.1766	98.0392	100.49	97.0289	95.5882	91.6667	92.6479	90.1961	41.6667	95.5883	41.1765	97.549
	700.32	96.5686	93.6274	98.0392	96.5686	96.0744	92.157	97.549	100.98	97.0289	95.098	92.1569	92.6479	89.7059	43.6275	96.5687	41.1765	97.549
	700.8	96.0784	93.6274	97.549	96.5686	96.5646	93.1373	97.0588	100.98	97.5191	96.0784	91.6667	92.6479	89.7059	42.6471	96.0785	40.6863	97.549
	701.28	96.0784	95.098	98.0392	97.0588	95.5842	93.6275	97.0588	101.471	97.5191	95.5882	91.6667	92.6479	89.7059	41.6667	95.5883	41.1765	97.549
	701.76	96.0784	95.098	98.0392	97.0588	95.5842	94.1177	97.0588	100.98	96.5387	96.0784	92.1569	93.1381	90.6863	42.1569	96.0785	41.1765	97.549
	702.24	96.0784	94.1176	98.0392	96.5686	95.5842	93.1373	98.0392	100.49	97.0289	96.0784	92.1569	93.1381	89.2157	41.6667	95.5883	41.1765	97.549
	702.72	95.5882	94.1176	98.0392	97.0588	95.5842	93.1373	97.549	101.471	96.5387	95.5882	91.6667	93.6283	90.1961	41.6667	96.0785	41.1765	97.0588
	703.2	96.0784	93.6274	98.5294	96.5686	95.5842	92.6471	98.0392	101.471	96.5387	95.5882	91.1765	93.6283	90.6863	42.6471	95.5883	41.1765	97.549
	703.68	95.5882	93.6274	98.0392	97.0588	95.5842	94.1177	97.549	101.471	97.5191	95.5882	91.6667	92.1577	88.2353	42.6471	95.5883	41.1765	97.549
	704.16	95.5882	93.6274	98.0392	96.0784	95.094	94.1177	97.549	100.98	97.0289	95.5882	92.1569	92.1577	90.1961	42.1569	96.0785	41.1765	97.549
	704.64	96.0784	94.6078	97.549	96.0784	95.5842	94.1177	97.549	101.471	96.5387	95.5882	92.1569	92.6479	89.7059	42.6471	96.0785	41.1765	97.549
	705.12	96.0784	94.1176	98.5294	96.5686	95.5842	94.1177	98.0392	100.98	96.0485	95.5882	91.6667	92.6479	90.1961	42.1569	96.0785	41.1765	97.0588
	705.6	96.0784	93.6274	98.0392	97.0588	95.5842	93.1373	97.0588	100.98	96.5387	96.0784	92.6471	92.6479	87.7451	43.1373	95.5883	42.1569	97.549
	706.08	96.0784	94.1176	98.0392	97.0588	95.094	92.6471	97.0588	100.98	97.5191	95.5882	92.1569	93.1381	88.7255	43.6275	96.0785	42.1569	97.549
	706.56	96.0784	94.1176	98.5294	97.0588	95.5842	94.1177	97.0588	101.471	98.0093	96.0784	92.1569	93.1381	90.1961	42.6471	96.0785	41.6667	97.549
	707.04	96.5686	94.6078	98.0392	96.0784	95.094	93.6275	97.549	100.98	97.5191	95.5882	92.6471	93.1381	88.7255	43.1373	95.5883	41.1765	97.549
	707.52	96.0784	94.6078	98.0392	96.5686	95.094	92.157	96.5686	100.98	97.0289	95.098	92.1569	92.6479	89.7059	43.1373	96.0785	41.1765	97.549
	708	96.0784	93.6274	98.0392	96.5686	95.5842	91.6668	96.5686	100.49	97.0289	95.5882	91.6667	92.6479	89.7059	42.6471	96.5687	41.6667	97.549
	708.48	96.0784	94.6078	98.0392	97.0588	96.0744	92.157	96.5686	100.98	97.0289	95.098	91.6667	92.1577	90.6863	43.1373	96.0785	41.1765	97.549
	708.96	96.0784	94.1176	98.0392	97.0588	95.5842	93.1373	97.0588	101.471	97.0289	95.098	92.1569	92.1577	88.7255	41.6667	96.5687	41.6667	97.549
	709.44	96.5686	94.1176	98.5294	96.5686	95.094	93.6275	97.549	101.961	97.0289	95.098	92.1569	92.1577	89.2157	41.6667	96.0785	41.6667	98.0392
	709.92	96.5686	93.1373	97.549	96.5686	95.5842	93.6275	97.0588	100.98	97.5191	94.6078	91.6667	93.1381	90.6863	42.1569	95.5883	41.6667	97.549
	710.4	96.5686	94.1176	98.0392	96.0784	96.0744	93.6275	96.5686	100.98	97.5191	96.0784	91.6667	92.6479	89.2157	42.6471	96.0785	41.6667	97.549
	710.88	96.5686	94.1176	98.0392	97.0588	96.0744	93.6275	96.0784	100.49	97.0289	96.0784	92.1569	92.1577	89.2157	42.1569	96.0785	41.6667	98.0392
	711.36	96.5686	94.1176	98.0392	96.5686	95.5842	94.1177	97.0588	100.98	97.0289	95.5882	92.1569	92.1577	89.2157	41.6667	95.5883	41.1765	98.0392
	711.84	96.0784	94.6078	98.5294	96.5686	95.094	93.1373	97.549	100.49	97.0289	96.0784	91.1765	93.1381	90.6863	41.1765	96.0785	41.1765	98.0392
	712.32	96.0784	94.6078	98.0392	97.549	95.5842	93.6275	97.549	100.98	96.5387	95.098	91.6667	92.6479	87.7451	42.1569	96.5687	41.6667	97.549
	712.8	96.0784	94.1176	97.549	97.0588	96.0744	94.1177	98.0392	101.471	96.5387	95.5882	91.6667	91.6675	89.7059	43.6275	96.0785	41.1765	97.549
	713.28	96.0784	93.6274	97.549	97.0588	95.5842	93.6275	98.5294	100.98	96.0485	96.0784	91.6667	91.6675	90.1961	42.1569	95.5883	41.1765	98.0392
	713.76	95.5882	93.6274	97.549	97.0588	96.0744	93.1373	97.549	100.49	96.5387	96.0784	91.6667	91.6675	89.7059	42.1569	95.5883	41.1765	97.549
	714.24	96.0784	93.6274	97.549	96.5686	95.5842	92.6471	97.549	100.49	96.5387	96.5686	91.6667	92.1577	88.7255	42.6471	96.0785	41.1765	97.549
	714.72	96.5686	93.6274	98.0392	96.5686	95.5842	92.6471	96.5686	100.49	96.5387	96.5686	91.6667	91.1773	89.2157	41.6667	96.0785	41.1765	97.549
	715.2	96.5686	93.6274	98.0392	96.5686	96.0744	93.6275	97.0588	100.49	97.0289	96.5686	91.6667	91.1773	90.6863	42.6471	96.0785	41.6667	97.549
	715.68	96.5686	93.6274	98.0392	96.0784	96.0744	92.6471	97.549	100.49	97.5191	95.5882	91.6667	91.6675	87.7451	42.6471	96.0785	41.1765	97.0588
	716.16	96.0784	93.6274	98.5294	96.0784	96.0744	93.1373	98.0392	100.49	97.0289	96.0784	91.6667	92.1577	89.2157	42.6471	96.0785	40.6863	97.549
	716.64	95.5882	93.6274	98.0392	96.0784	95.5842	92.6471	97.0588	100	96.0485	95.5882	92.1569	91.6675	89.7059	42.6471	96.0785	40.1961	97.549
	717.12	96.0784	93.6274	98.0392	96.0784	95.094	93.1373	98.0392	100.49	95.5583	95.5882	91.6667	91.1773	90.1961	42.6471	96.0785	40.6863	97.549
	717.6	96.0784	94.1176	98.0392	96.5686	95.5842	93.1373	96.5686	100	96.5387	95.5882	91.6667	91.1773	88.2353	42.1569	96.0785	41.1765	98.0392
	718.08	96.0784	94.6078	98.0392	96.5686	95.5842	93.6275	96.5686	100	97.0289	95.5882	91.6667	91.1773	89.7059	42.6471	96.0785	41.6667	98.0392
	718.56	95.5882	94.6078	98.0392	96.5686	95.094	92.6471	97.0588	100	96.5387	95.5882	91.6667	91.1773	91.1765	42.1569	96.0785	41.6667	97.549
	719.04	96.0784	93.6274	98.0392	96.5686	95.5842	92.6471	97.0588	100.49	96.0485	95.5882	91.1765	92.1577	88.7255	43.1373	96.0785	40.6863	97.549
	719.52	96.0784	93.6274	97.549	97.0588	96.5646	92.6471	96.5686	100.98	97.0289	96.5686	91.6667	91.6675	89.7059	42.1569	96.0785	40.6863	97.549
	720	96.0784	94.1176	97.549	97.0588	96.0744	92.6471	96.5686	100	96.5387	95.5882	91.1765	92.1577	89.7059	42.1569	96.0785	41.1765	97.549
	720.48	96.0784	94.1176	98.0392	97.0588	96.0744	92.6471	96.5686	100.49	96.0485	95.5882	91.1765	92.6479	89.7059	42.1569	96.0785	40.6863	97.549
	720.96	96.0784	94.1176	98.0392	96.5686	95.5842	92.6471	96.5686	100.49	96.5387	95.5882	91.6667	92.1577	89.2157	43.1373	96.5687	41.1765	97.549
	721.44	96.0784	93.6274	98.0392	97.549	95.5842	92.6471	96.5686	101.471	96.0485	95.5882	91.6667	91.1773	89.7059	41.1765	96.0785	41.6667	98.0392
	721.92	96.5686	93.6274	98.0392	97.0588	95.094	92.6471	97.0588	100.98	97.0289	94.6078	91.6667	91.1773	91.6667	42.6471	96.0785	41.1765	97.549
	722.4	96.5686	94.1176	98.0392	96.5686	95.5842	92.157	96.0784	100.49	96.5387	96.0784	90.6863	90.6871	88.7255	42.1569	96.0785	41.1765	97.549
	722.88	96.5686	93.1373	98.0392	97.0588	95.5842	92.6471	97.0588	100.98	97.0289	96.0784	91.1765	91.1773	89.2157	43.1373	96.5687	41.1765	98.0392
	723.36	96.0784	93.6274	98.0392	96.5686	95.094	93.6275	95.5882	100.49	97.0289	95.5882	92.6471	91.1773	88.7255	41.6667	95.5883	40.6863	97.549
	723.84	96.5686	94.1176	98.0392	96.0784	95.094	92.157	96.0784	100.49	96.0485	95.5882	91.6667	91.1773	90.6863	41.6667	96.5687	41.6667	97.549
	724.32	96.5686	94.1176	97.549	96.0784	94.1136	91.6668	96.5686	100.49	96.0485	95.098	91.6667	92.1577	89.2157	41.6667	96.5687	41.6667	97.549
	724.8	96.0784	94.6078	98.0392	96.5686	95.094	92.6471	96.0784	100	97.0289	95.5882	92.1569	92.1577	89.7059	42.6471	96.5687	41.1765	97.0588
	725.28	96.0784	93.6274	98.5294	96.0784	95.094	93.6275	96.5686	100.49	97.5191	95.5882	92.1569	91.6675	90.6863	42.1569	96.0785	41.6667	97.0588
	725.76	95.5882	94.1176	98.5294	97.0588	95.094	93.1373	97.549	100.98	97.5191	95.5882	91.6667	91.1773	88.7255	41.6667	95.5883	41.1765	97.0588
	726.24	96.0784	94.1176	98.0392	96.0784	95.5842	92.6471	96.0784	100.49	97.0289	95.5882	91.6667	90.6871	89.2157	42.1569	95.5883	41.1765	97.0588
	726.72	96.0784	94.6078	98.0392	96.0784	96.0744	93.6275	96.5686	100.49	97.0289	95.5882	91.6667	91.1773	89.2157	43.1373	96.0785	40.6863	97.549
	727.2	96.0784	95.098	98.0392	96.0784	96.5646	93.6275	97.0588	100.98	96.5387	95.5882	91.6667	91.1773	91.1765	42.6471	96.0785	41.1765	97.549
	727.68	95.5882	94.6078	98.0392	96.0784	95.5842	94.1177	97.549	100.49	96.5387	95.5882	91.6667	90.6871	88.2353	42.6471	96.0785	41.6667	97.549
	728.16	95.5882	94.1176	98.0392	97.549	95.094	94.1177	97.549	100	97.0289	95.5882	91.6667	91.1773	89.7059	41.6667	96.0785	41.6667	97.0588
	728.64	96.0784	94.1176	98.0392	97.0588	95.5842	94.1177	97.549	100.49	97.0289	96.0784	92.1569	90.6871	90.6863	41.6667	96.0785	41.1765	97.549
	729.12	96.0784	93.6274	98.0392	96.5686	95.094	94.6079	97.0588	100.98	97.0289	95.5882	92.6471	91.1773	87.7451	41.6667	96.0785	41.1765	97.549
	729.6	95.5882	94.1176	98.0392	97.0588	95.5842	94.1177	97.549	100.49	96.5387	95.098	92.1569	90.6871	89.2157	41.1765	96.0785	40.6863	97.549
	730.08	96.0784	93.6274	98.5294	96.5686	96.0744	92.6471	96.5686	100.49	97.0289	95.098	92.6471	90.1969	89.7059	41.6667	96.0785	40.6863	97.0588
	730.56	96.0784	93.6274	98.0392	96.5686	95.5842	93.1373	96.5686	100.49	97.5191	95.5882	91.6667	89.7067	90.1961	42.6471	95.5883	41.1765	97.0588
	731.04	95.5882	94.1176	98.5294	96.5686	95.5842	92.6471	97.0588	100.49	96.5387	95.5882	92.1569	89.2165	89.2157	43.1373	96.0785	41.1765	97.0588
	731.52	95.098	93.6274	97.549	96.5686	95.5842	92.6471	96.5686	100.49	96.5387	95.098	92.1569	90.6871	89.2157	42.1569	96.5687	41.6667	97.0588
	732	95.5882	93.1373	97.549	96.0784	96.0744	93.1373	96.0784	100	97.5191	95.098	92.6471	90.6871	90.6863	42.1569	96.5687	40.6863	97.0588
	732.48	96.0784	92.6471	98.0392	97.0588	95.094	93.1373	96.5686	100	96.0485	95.5882	92.6471	90.6871	87.7451	42.6471	96.5687	40.6863	97.0588
	732.96	96.5686	93.1373	98.0392	96.5686	95.094	94.1177	96.5686	100.49	96.5387	95.5882	93.1373	90.6871	89.7059	43.1373	96.0785	40.6863	97.0588
	733.44	96.0784	94.1176	98.0392	96.5686	95.5842	94.1177	97.0588	100.49	97.0289	95.5882	92.1569	89.7067	89.7059	42.1569	96.0785	41.6667	97.0588
	733.92	95.5882	93.6274	98.0392	96.5686	95.5842	94.1177	97.549	100.49	97.5191	95.5882	92.1569	90.1969	90.1961	42.1569	96.0785	41.6667	97.0588
	734.4	95.5882	93.6274	98.0392	96.0784	95.094	94.1177	97.0588	100.49	97.0289	96.0784	91.6667	90.6871	89.2157	42.1569	96.0785	41.1765	97.0588
	734.88	95.098	93.6274	98.0392	96.5686	95.094	93.6275	97.549	100.49	97.5191	96.0784	91.6667	90.1969	89.7059	41.6667	96.0785	41.6667	97.0588
	735.36	96.5686	94.1176	98.0392	97.549	95.094	93.6275	96.0784	100.49	97.0289	95.5882	91.6667	89.7067	91.1765	42.6471	96.0785	41.1765	97.0588
	735.84	96.0784	94.1176	97.549	96.5686	95.094	93.6275	97.0588	100.49	97.0289	95.5882	91.6667	89.2165	88.7255	42.6471	95.5883	42.1569	96.5686
	736.32	96.0784	93.6274	97.549	96.5686	95.5842	92.6471	97.0588	100	96.5387	95.5882	92.1569	90.1969	89.7059	42.1569	95.5883	41.1765	97.0588
	736.8	96.0784	94.6078	98.0392	96.5686	96.0744	94.1177	97.549	100.49	96.5387	96.0784	91.1765	90.1969	91.1765	42.1569	95.5883	41.6667	97.549
	737.28	95.5882	94.1176	98.0392	96.5686	96.0744	93.1373	96.5686	100.49	96.0485	95.098	91.1765	89.7067	89.2157	41.6667	96.0785	41.6667	97.549
	737.76	96.0784	93.6274	97.549	96.5686	95.094	91.6668	96.0784	100.98	96.0485	95.5882	91.6667	89.2165	89.2157	42.1569	96.0785	40.6863	97.549
	738.24	95.5882	93.6274	98.0392	96.5686	95.094	91.6668	96.0784	101.471	97.0289	95.5882	92.1569	90.1969	88.7255	41.1765	96.0785	41.6667	97.0588
	738.72	95.098	93.6274	98.0392	96.5686	95.094	90.6864	96.5686	101.471	96.0485	95.5882	92.6471	89.2165	91.1765	41.6667	96.0785	41.1765	97.549
	739.2	96.5686	94.1176	98.0392	97.0588	95.094	91.6668	95.5882	100.98	97.0289	95.5882	92.6471	89.2165	88.2353	42.6471	96.0785	40.6863	97.0588
	739.68	96.0784	94.6078	98.0392	97.0588	96.0744	93.1373	96.0784	100	96.5387	96.5686	92.1569	89.2165	89.2157	43.1373	96.5687	40.1961	97.0588
	740.16	96.0784	94.1176	98.0392	96.5686	96.0744	93.1373	96.5686	100	97.0289	95.5882	91.6667	89.2165	89.7059	42.6471	96.0785	41.1765	97.0588
	740.64	96.0784	93.1373	97.549	96.5686	95.5842	93.6275	96.0784	100.49	97.5191	95.5882	91.6667	89.2165	89.7059	42.6471	96.0785	40.6863	97.0588
	741.12	96.0784	93.1373	98.0392	96.5686	95.094	93.1373	96.0784	100.49	97.0289	96.0784	91.6667	89.7067	88.7255	42.1569	95.5883	40.6863	97.0588
	741.6	96.5686	93.6274	98.0392	96.5686	94.6038	93.1373	96.5686	100.49	97.0289	95.098	91.1765	89.2165	88.7255	42.1569	96.0785	40.6863	97.0588
	742.08	96.0784	93.6274	98.0392	96.5686	95.094	93.6275	96.0784	100.98	96.5387	95.098	91.1765	90.1969	89.7059	42.1569	96.0785	41.1765	97.0588
	742.56	96.5686	93.6274	98.0392	97.0588	95.094	93.6275	95.5882	100.98	95.5583	95.5882	92.1569	89.7067	88.7255	41.6667	96.0785	40.6863	97.0588
	743.04	96.0784	93.6274	98.0392	97.0588	95.5842	93.1373	96.0784	100	96.0485	96.5686	91.1765	90.1969	89.2157	42.6471	96.0785	40.6863	97.0588
	743.52	96.0784	93.6274	98.0392	96.5686	95.5842	92.6471	96.0784	100.49	96.5387	96.5686	90.6863	89.7067	90.1961	42.6471	96.5687	40.6863	97.549
	744	96.0784	93.6274	98.0392	96.5686	95.094	90.6864	97.0588	100.98	96.5387	95.5882	91.6667	88.7264	87.7451	41.6667	96.0785	41.6667	97.549
	744.48	96.5686	93.6274	98.0392	97.0588	95.5842	91.6668	96.5686	100.49	96.5387	95.098	91.6667	88.2362	90.1961	40.6863	95.5883	41.6667	97.0588
	744.96	96.0784	94.6078	98.5294	97.0588	95.5842	92.6471	97.0588	100.49	96.5387	95.5882	91.6667	89.2165	90.1961	41.1765	95.5883	42.1569	97.0588
	745.44	96.0784	94.1176	98.0392	96.5686	95.5842	92.157	97.0588	100.49	96.5387	96.0784	91.6667	89.2165	89.2157	41.6667	96.0785	41.6667	97.0588
	745.92	96.0784	94.6078	97.549	96.5686	95.094	92.6471	97.549	100.49	98.0093	95.5882	91.1765	88.7264	89.2157	41.6667	96.0785	40.6863	97.0588
	746.4	95.5882	93.6274	97.549	97.0588	95.5842	92.157	96.5686	100	96.5387	95.5882	91.6667	88.2362	89.2157	41.6667	95.5883	41.1765	97.549
	746.88	96.0784	94.6078	98.0392	96.5686	95.5842	93.1373	96.0784	100	97.0289	96.0784	92.1569	88.7264	90.1961	42.1569	96.0785	40.6863	97.549
	747.36	96.0784	94.1176	98.0392	96.5686	95.5842	92.157	96.0784	100.98	97.0289	96.0784	91.6667	88.7264	88.7255	42.1569	96.0785	40.6863	97.0588
	747.84	96.0784	94.1176	98.0392	96.5686	95.5842	92.6471	97.0588	100.49	97.0289	95.5882	91.6667	89.2165	89.2157	42.1569	96.0785	41.1765	97.0588
	748.32	96.0784	93.6274	98.0392	96.5686	95.094	93.6275	96.5686	100.49	96.5387	95.098	92.1569	88.7264	91.1765	41.6667	95.5883	41.6667	97.0588
	748.8	96.0784	93.1373	98.0392	96.5686	95.5842	93.1373	97.0588	100.49	96.5387	95.5882	92.1569	88.2362	88.7255	41.6667	96.5687	41.1765	97.0588
	749.28	96.0784	93.6274	98.0392	96.5686	95.5842	91.6668	95.5882	100.98	96.5387	95.5882	92.1569	88.2362	89.2157	41.1765	96.5687	40.6863	97.0588
	749.76	96.0784	94.1176	98.0392	97.0588	95.5842	91.6668	96.5686	100.49	96.5387	95.5882	91.6667	89.2165	89.2157	41.6667	96.5687	40.1961	97.549
	750.24	96.0784	93.1373	98.0392	97.0588	95.094	92.6471	97.0588	100	96.5387	96.0784	91.6667	88.7264	89.7059	42.1569	96.5687	41.1765	97.0588
	750.72	96.5686	93.6274	98.0392	96.0784	95.5842	92.6471	96.5686	100.49	97.0289	95.5882	91.1765	88.7264	88.7255	43.1373	96.5687	41.6667	97.0588
	751.2	95.5882	94.1176	97.549	96.0784	95.5842	92.157	96.0784	100.49	97.0289	95.098	91.6667	88.7264	89.2157	42.1569	96.0785	41.1765	97.549
	751.68	95.5882	94.1176	98.0392	96.0784	95.5842	92.6471	97.0588	100.98	96.5387	95.5882	91.6667	88.7264	90.6863	42.1569	96.0785	41.1765	97.549
	752.16	96.0784	93.6274	98.0392	96.5686	95.5842	90.6864	97.0588	100.49	96.5387	95.5882	91.6667	88.2362	88.7255	41.6667	96.0785	40.6863	97.0588
	752.64	96.0784	93.6274	98.0392	97.0588	95.094	90.1962	96.5686	100.98	96.5387	95.5882	91.6667	88.7264	89.7059	41.6667	96.0785	41.1765	97.0588
	753.12	96.0784	93.6274	98.0392	96.5686	95.094	90.6864	97.0588	100.98	97.0289	96.0784	92.1569	87.2558	89.2157	42.1569	96.0785	40.6863	97.0588
	753.6	96.0784	93.6274	98.0392	96.5686	95.5842	92.6471	96.0784	100.49	97.0289	95.098	91.6667	87.2558	90.1961	41.6667	96.5687	40.1961	97.549
	754.08	96.0784	93.6274	98.0392	96.0784	95.094	92.6471	97.0588	100	97.0289	95.098	91.6667	88.2362	89.2157	42.1569	96.0785	41.1765	97.549
	754.56	96.0784	93.6274	98.0392	96.0784	95.5842	93.1373	96.0784	100.49	97.0289	95.098	91.6667	88.2362	89.7059	41.6667	96.5687	41.1765	97.0588
	755.04	96.0784	93.1373	98.0392	96.5686	95.094	93.6275	96.0784	100.49	96.5387	95.098	91.1765	87.2558	90.6863	41.1765	96.5687	41.1765	97.0588
	755.52	95.5882	93.6274	98.0392	96.5686	95.5842	92.6471	96.5686	100.49	95.5583	95.098	91.1765	87.746	88.7255	42.1569	96.5687	41.6667	97.549
	756	96.0784	94.1176	98.5294	97.0588	95.094	91.6668	96.5686	100.98	96.0485	94.6078	91.1765	88.2362	89.2157	41.1765	96.5687	41.6667	97.549
	756.48	96.0784	93.6274	98.0392	97.0588	95.094	90.6864	97.0588	100	96.0485	94.6078	91.6667	88.2362	90.1961	41.6667	96.0785	41.1765	97.549
	756.96	96.5686	94.1176	98.5294	96.0784	95.094	90.6864	96.5686	100.49	96.0485	96.0784	91.6667	87.2558	89.2157	41.6667	96.5687	41.1765	97.0588
	757.44	95.5882	94.1176	98.0392	96.0784	96.0744	91.6668	96.5686	100.49	96.5387	95.5882	91.6667	86.7656	88.2353	41.1765	96.0785	40.6863	97.549
	757.92	96.0784	93.6274	98.5294	96.0784	95.5842	92.157	96.5686	100.98	97.0289	96.0784	91.6667	86.2754	89.2157	41.6667	96.0785	41.1765	97.0588
	758.4	96.0784	94.1176	98.5294	96.5686	95.5842	92.157	96.5686	100.98	96.5387	96.0784	91.6667	87.2558	90.6863	41.6667	96.0785	41.1765	97.549
	758.88	96.0784	94.1176	98.0392	96.0784	95.5842	92.157	97.549	100.98	96.5387	95.098	91.6667	87.2558	88.2353	41.1765	96.0785	40.6863	97.0588
	759.36	95.5882	94.1176	98.0392	96.0784	95.094	93.1373	97.0588	100	96.5387	96.0784	92.1569	86.7656	89.2157	40.6863	96.0785	40.1961	97.0588
	759.84	95.098	94.1176	98.0392	96.0784	94.6038	93.1373	96.0784	100	96.5387	96.5686	92.1569	86.2754	90.6863	41.1765	95.5883	40.6863	97.0588
	760.32	95.098	93.1373	97.549	96.5686	95.094	93.1373	96.5686	100.49	96.5387	96.0784	92.1569	86.2754	89.2157	41.1765	96.0785	41.1765	97.0588
	760.8	95.5882	93.6274	97.549	96.5686	95.094	93.1373	96.5686	100.98	96.0485	95.5882	91.6667	87.2558	89.7059	41.6667	96.0785	40.6863	97.0588
	761.28	96.0784	92.6471	97.0588	96.5686	95.094	93.1373	97.0588	100.49	96.0485	95.098	91.1765	86.2754	88.7255	41.6667	96.0785	40.6863	97.0588
	761.76	96.0784	93.1373	97.0588	97.0588	95.094	93.1373	96.0784	100.98	96.0485	95.5882	91.1765	86.2754	89.7059	42.1569	96.5687	40.6863	97.0588
	762.24	96.0784	93.6274	97.549	96.5686	95.094	93.6275	97.0588	101.471	96.5387	95.5882	91.1765	86.7656	87.7451	42.1569	96.0785	40.1961	97.0588
	762.72	95.5882	93.6274	97.549	96.5686	95.094	92.6471	97.0588	100.98	96.5387	95.5882	91.1765	86.7656	89.7059	41.6667	96.0785	41.1765	97.0588
	763.2	96.0784	94.1176	97.549	97.0588	94.6038	92.6471	96.0784	100.49	96.5387	95.098	91.1765	86.2754	90.6863	41.1765	96.0785	41.1765	97.0588
	763.68	96.0784	93.6274	98.0392	97.0588	95.094	93.6275	97.0588	100.49	96.0485	95.098	91.1765	86.2754	88.2353	41.1765	96.5687	41.6667	97.0588
	764.16	95.5882	93.6274	97.549	96.5686	95.5842	93.6275	95.098	100	96.5387	95.5882	91.6667	86.7656	88.7255	41.1765	96.0785	41.1765	96.5686
	764.64	95.5882	93.1373	98.0392	96.0784	95.094	93.6275	95.5882	100.49	96.0485	95.5882	91.6667	86.7656	88.7255	42.6471	96.5687	41.1765	97.0588
	765.12	96.0784	93.6274	98.0392	96.0784	95.094	93.6275	96.5686	100.98	97.0289	95.098	91.6667	85.7852	90.1961	41.6667	95.5883	41.1765	97.549
	765.6	95.098	94.6078	97.549	96.5686	95.094	93.1373	96.5686	100	97.0289	95.5882	91.6667	85.7852	87.7451	42.1569	96.0785	40.6863	97.0588
	766.08	96.0784	93.6274	97.549	96.0784	95.094	93.6275	96.5686	100	96.5387	95.098	91.6667	85.295	88.7255	41.1765	96.0785	41.1765	96.5686
	766.56	95.5882	93.6274	97.549	96.5686	94.6038	92.157	96.0784	100.49	96.0485	95.5882	90.6863	85.295	90.1961	41.6667	96.0785	41.6667	97.0588
	767.04	96.0784	93.1373	98.0392	96.0784	95.094	92.157	96.5686	101.471	96.5387	96.0784	91.6667	85.7852	88.2353	42.6471	96.0785	41.6667	97.0588
	767.52	95.5882	93.6274	97.549	96.5686	95.5842	92.6471	96.5686	100.49	96.0485	95.5882	92.1569	85.7852	88.7255	42.1569	96.0785	41.1765	97.0588
	768	95.5882	93.6274	97.549	96.0784	95.094	92.6471	96.0784	100.98	96.0485	96.5686	91.6667	86.2754	89.2157	42.6471	96.0785	41.1765	96.5686
	768.48	95.5882	93.1373	98.0392	96.0784	95.094	94.1177	96.0784	100.49	96.5387	95.5882	91.6667	85.7852	89.2157	41.6667	96.0785	41.1765	97.0588
	768.96	95.098	93.6274	97.549	96.0784	95.094	93.1373	96.0784	100.98	96.0485	96.0784	91.6667	85.295	88.2353	41.6667	96.5687	40.6863	97.0588
	769.44	96.0784	93.6274	97.549	96.0784	95.5842	93.6275	97.0588	101.471	96.0485	96.5686	92.1569	86.2754	88.2353	41.6667	96.0785	40.6863	97.549
	769.92	95.5882	93.1373	97.549	95.5882	95.094	92.157	97.549	101.471	96.0485	96.0784	91.6667	85.7852	90.1961	41.1765	96.0785	41.1765	97.0588
	770.4	95.5882	93.1373	97.549	96.0784	95.094	92.157	97.0588	100.49	96.0485	96.5686	91.6667	84.8048	87.2549	41.1765	96.5687	41.1765	97.0588
	770.88	96.5686	93.6274	97.549	96.5686	94.6038	92.6471	97.0588	101.471	96.5387	95.098	92.6471	84.8048	88.7255	41.1765	96.5687	40.6863	97.0588
	771.36	95.098	93.1373	97.549	96.5686	95.094	92.6471	97.0588	101.471	96.5387	95.5882	92.6471	85.295	89.2157	41.6667	96.5687	41.6667	97.0588
	771.84	95.5882	94.1176	98.0392	96.5686	95.094	93.6275	97.549	100.98	97.5191	96.0784	92.1569	85.295	89.2157	42.6471	96.0785	41.1765	97.0588
	772.32	96.0784	94.1176	97.549	96.0784	95.094	92.6471	97.549	101.471	96.0485	96.5686	91.6667	85.295	87.7451	42.6471	96.0785	42.1569	97.0588
	772.8	96.0784	93.6274	97.549	96.5686	95.094	92.6471	97.0588	100.49	96.0485	96.5686	91.6667	84.8048	88.7255	41.6667	96.0785	41.1765	97.0588
	773.28	95.5882	93.6274	97.0588	96.0784	94.6038	92.157	98.0392	100.98	96.0485	95.5882	91.6667	84.3146	90.6863	41.6667	96.5687	41.1765	97.0588
	773.76	95.5882	93.6274	97.549	96.5686	94.6038	91.1766	96.5686	100.98	96.0485	94.6078	91.6667	84.8048	88.2353	41.6667	96.0785	41.1765	97.0588
	774.24	96.0784	93.6274	97.549	96.5686	95.094	90.6864	97.549	100	97.0289	94.6078	91.6667	85.295	89.7059	41.6667	96.0785	41.1765	97.0588
	774.72	96.0784	93.1373	98.0392	96.5686	95.5842	91.6668	97.549	100.98	96.5387	95.5882	91.1765	84.8048	89.2157	42.1569	96.5687	41.6667	97.0588
	775.2	95.5882	93.1373	97.0588	96.5686	95.5842	92.6471	97.0588	100.98	96.5387	96.5686	91.1765	84.8048	89.2157	41.1765	96.0785	41.6667	97.0588
	775.68	96.0784	93.6274	97.549	96.5686	95.094	94.1177	97.549	100.98	96.5387	95.5882	91.1765	83.3342	87.7451	42.1569	96.5687	41.6667	97.549
	776.16	96.0784	93.6274	98.0392	96.5686	94.6038	94.1177	97.549	100.98	97.0289	95.5882	91.1765	83.8244	88.7255	41.6667	96.5687	40.6863	97.0588
	776.64	95.5882	92.6471	98.0392	96.5686	95.5842	93.1373	98.0392	100	97.0289	95.5882	91.1765	83.3342	90.1961	41.1765	96.0785	40.6863	97.0588
	777.12	95.5882	93.6274	98.0392	96.0784	95.5842	93.6275	97.0588	100.98	96.5387	96.0784	91.1765	83.8244	87.7451	41.1765	96.0785	41.1765	96.5686
	777.6	96.0784	93.1373	97.549	96.0784	95.094	94.1177	97.0588	100.98	95.5583	95.5882	91.1765	83.8244	88.7255	42.1569	96.0785	41.6667	97.0588
	778.08	95.5882	93.1373	97.549	96.5686	95.094	93.1373	98.0392	100.49	95.5583	95.098	91.1765	84.3146	89.7059	42.1569	96.5687	40.6863	97.0588
	778.56	95.5882	93.6274	97.549	97.0588	95.5842	94.1177	97.549	100.98	95.5583	95.5882	91.6667	83.8244	89.2157	41.6667	96.5687	40.1961	97.0588
	779.04	95.098	93.6274	97.549	97.0588	95.5842	93.1373	97.0588	101.471	96.0485	95.098	91.6667	83.8244	88.2353	41.1765	96.5687	41.1765	97.549
	779.52	95.098	93.6274	97.549	96.5686	95.094	92.6471	96.5686	100.49	96.5387	95.098	91.6667	84.3146	88.2353	41.6667	96.0785	41.1765	97.549
	780	95.5882	93.6274	97.549	96.5686	95.094	93.6275	97.0588	100.98	97.5191	96.0784	91.6667	83.8244	90.1961	42.1569	96.0785	41.1765	97.549
	780.48	95.5882	93.1373	98.0392	96.5686	95.094	94.1177	96.5686	101.471	96.5387	95.5882	91.1765	82.3538	87.2549	41.1765	96.0785	41.6667	97.0588
	780.96	96.5686	93.1373	97.549	96.5686	94.6038	93.6275	96.5686	100.98	95.5583	96.0784	91.6667	82.844	88.7255	41.1765	96.0785	41.1765	97.0588
	781.44	96.0784	93.1373	97.549	96.5686	95.094	93.1373	97.549	100.98	95.5583	95.5882	91.6667	83.3342	90.6863	40.6863	96.0785	41.1765	97.0588
	781.92	95.5882	93.1373	97.549	96.5686	95.094	94.1177	97.0588	100.49	96.5387	95.098	91.1765	82.844	88.7255	41.6667	96.0785	41.6667	97.549
	782.4	95.098	93.6274	97.549	96.5686	95.5842	94.1177	97.549	100.49	96.0485	95.098	91.1765	83.3342	88.2353	41.1765	96.5687	41.1765	97.0588
	782.88	95.098	93.6274	97.549	97.0588	95.5842	93.1373	97.549	100.49	95.5583	95.098	91.1765	82.844	88.7255	41.1765	96.5687	41.1765	97.0588
	783.36	95.098	93.6274	98.0392	97.0588	94.6038	92.157	96.5686	100.98	96.5387	95.098	91.1765	82.844	90.6863	41.6667	96.5687	41.6667	97.0588
	783.84	95.5882	93.1373	98.0392	96.5686	94.1136	92.6471	97.0588	101.471	97.0289	94.6078	91.1765	82.844	87.7451	41.6667	96.5687	41.6667	97.0588
	784.32	95.098	93.1373	97.549	96.0784	95.5842	92.6471	97.0588	100.98	96.5387	95.5882	91.6667	82.844	89.2157	41.1765	96.0785	41.6667	97.0588
	784.8	94.6078	92.6471	97.549	97.0588	95.094	92.157	97.0588	100	96.5387	95.098	91.6667	82.3538	89.7059	41.6667	96.0785	41.6667	97.0588
	785.28	95.098	92.6471	98.0392	97.0588	94.6038	92.6471	95.5882	100.49	96.0485	95.098	91.6667	82.3538	88.7255	42.1569	96.0785	41.6667	97.0588
	785.76	95.5882	93.6274	97.549	97.0588	95.5842	93.1373	95.098	100.49	95.5583	95.098	91.1765	82.3538	88.7255	41.1765	96.0785	41.1765	97.549
	786.24	96.0784	93.1373	97.549	96.0784	95.5842	94.1177	96.0784	100	97.0289	94.6078	91.1765	81.8636	88.2353	41.6667	96.0785	41.1765	97.549
	786.72	96.0784	93.6274	98.0392	96.0784	95.5842	93.1373	96.5686	99.5098	96.5387	96.5686	91.1765	81.8636	90.6863	41.1765	96.0785	41.6667	96.5686
	787.2	96.0784	94.1176	97.549	96.5686	95.5842	93.6275	97.0588	100	97.0289	95.098	91.1765	82.3538	87.7451	41.6667	95.5883	41.6667	97.0588
	787.68	95.5882	93.6274	97.0588	96.0784	96.0744	93.6275	97.0588	100	96.0485	95.5882	92.1569	81.8636	89.2157	42.1569	96.0785	41.1765	97.0588
	788.16	95.098	93.1373	97.549	96.0784	95.5842	92.6471	96.0784	100.49	96.0485	96.5686	92.1569	81.8636	89.7059	41.6667	96.0785	41.6667	97.0588
	788.64	95.098	92.6471	97.549	96.0784	95.5842	93.1373	97.0588	100.49	97.0289	95.5882	91.6667	81.3734	88.7255	41.1765	96.5687	41.6667	97.0588
	789.12	96.0784	92.6471	97.549	95.5882	94.6038	93.1373	97.549	100.98	97.0289	96.0784	91.6667	80.393	88.2353	41.1765	96.5687	41.1765	97.0588
	789.6	96.5686	93.1373	98.0392	96.0784	95.094	93.1373	97.549	100.49	96.0485	96.0784	91.6667	81.3734	88.2353	42.1569	96.0785	41.1765	97.0588
	790.08	95.5882	92.1569	98.0392	96.0784	95.5842	93.1373	97.0588	100.49	95.5583	95.5882	91.1765	81.3734	89.7059	42.6471	96.0785	41.6667	97.0588
	790.56	96.0784	93.1373	98.0392	96.0784	95.5842	92.6471	97.0588	100.49	96.0485	95.5882	91.1765	80.8832	87.2549	42.6471	96.0785	41.6667	97.0588
	791.04	95.098	94.1176	98.0392	97.0588	95.5842	93.1373	96.0784	100.98	97.0289	95.5882	91.1765	81.3734	88.7255	41.1765	96.0785	41.1765	97.0588
	791.52	95.098	93.1373	97.549	96.5686	95.5842	93.1373	97.0588	101.471	96.0485	95.5882	91.6667	80.8832	88.7255	42.6471	96.0785	41.6667	97.0588
	792	95.5882	93.6274	97.549	96.5686	94.6038	92.6471	97.0588	100.49	96.0485	95.5882	91.6667	80.8832	89.2157	41.6667	96.0785	42.1569	97.0588
	792.48	95.098	93.6274	97.549	96.5686	95.094	92.157	97.0588	100.49	96.0485	96.0784	91.6667	81.3734	87.7451	42.6471	96.0785	42.1569	96.5686
	792.96	95.5882	93.1373	97.549	96.5686	95.5842	92.157	97.549	99.5098	97.0289	96.0784	92.1569	80.8832	88.2353	42.6471	96.0785	41.6667	97.0588
	793.44	95.5882	93.6274	98.0392	96.5686	95.5842	92.157	96.5686	100.49	97.0289	95.5882	91.6667	80.393	90.1961	41.6667	96.0785	41.6667	97.0588
	793.92	95.098	93.1373	98.0392	96.0784	94.6038	90.6864	96.0784	100.98	96.5387	96.0784	91.6667	79.4126	87.7451	41.6667	97.0588	41.1765	97.0588
	794.4	95.5882	93.1373	97.549	96.5686	94.6038	89.706	97.0588	100.49	96.0485	96.0784	91.6667	79.9028	89.2157	41.6667	96.5687	41.1765	97.0588
	794.88	95.5882	92.6471	97.549	96.5686	95.094	90.6864	97.549	100.98	96.5387	96.0784	91.6667	79.9028	89.2157	41.1765	96.0785	41.6667	97.0588
	795.36	95.098	93.6274	98.0392	96.5686	95.094	91.1766	97.0588	100.49	96.5387	95.5882	91.1765	80.393	88.7255	41.6667	96.0785	41.1765	97.0588
	795.84	95.098	93.6274	97.549	97.0588	95.094	91.6668	97.0588	100.49	97.0289	95.5882	91.1765	79.9028	87.7451	41.6667	96.0785	41.1765	97.0588
	796.32	95.098	93.1373	97.549	96.5686	94.6038	92.6471	96.5686	101.471	96.5387	95.098	91.6667	79.9028	89.7059	41.6667	96.5687	41.1765	97.549
	796.8	94.6078	94.1176	97.549	96.5686	95.094	93.1373	97.0588	100.49	96.0485	95.5882	91.6667	79.9028	89.2157	41.6667	96.5687	41.1765	97.0588
	797.28	95.098	93.6274	97.549	96.5686	95.094	92.157	96.5686	100.98	95.5583	96.5686	91.1765	79.9028	87.7451	41.6667	96.0785	41.1765	97.0588
	797.76	95.098	93.6274	97.549	96.0784	95.094	92.157	96.5686	100.49	96.5387	95.5882	91.6667	79.4126	88.7255	41.6667	95.5883	41.1765	97.0588
	798.24	95.5882	93.6274	98.0392	96.5686	95.5842	92.6471	96.0784	100.49	96.0485	95.098	91.6667	78.4322	88.7255	42.1569	96.0785	41.6667	97.0588
	798.72	95.5882	92.6471	97.549	96.0784	95.5842	92.6471	97.0588	100.49	96.5387	95.5882	91.1765	78.9224	89.7059	42.1569	95.5883	40.6863	97.0588
	799.2	95.098	93.1373	97.549	96.0784	95.5842	92.6471	97.549	101.471	97.0289	96.0784	91.6667	78.9224	88.2353	42.1569	95.5883	41.1765	97.0588
	799.68	95.098	92.6471	98.0392	95.5882	95.5842	92.6471	96.5686	101.471	96.5387	95.5882	91.6667	78.4322	88.7255	41.6667	96.0785	40.6863	97.549
	800.16	95.098	92.1569	98.0392	96.5686	95.094	93.1373	96.0784	101.471	96.0485	94.6078	91.1765	79.4126	89.7059	41.6667	96.0785	40.6863	97.0588
	800.64	95.5882	93.6274	97.549	96.5686	95.5842	93.6275	97.0588	101.471	95.5583	95.098	91.6667	78.9224	89.2157	42.6471	96.0785	41.1765	97.0588
	801.12	96.0784	93.6274	97.549	96.0784	95.094	94.1177	96.0784	100.98	96.0485	95.5882	91.6667	78.4322	88.7255	42.6471	95.5883	41.1765	97.0588
	801.6	96.0784	93.6274	97.549	96.5686	94.6038	93.6275	96.0784	101.471	95.5583	95.098	91.6667	78.9224	88.2353	41.6667	96.0785	41.6667	97.0588
	802.08	95.5882	93.1373	97.549	96.0784	94.6038	93.1373	97.0588	100.49	95.5583	96.0784	91.1765	78.4322	90.6863	41.6667	96.5687	41.6667	97.0588
	802.56	95.098	93.1373	97.549	96.5686	95.094	92.6471	97.549	100	96.0485	95.5882	91.1765	77.942	87.7451	41.1765	96.0785	41.1765	97.0588
	803.04	95.5882	93.6274	97.549	96.5686	95.094	92.6471	96.5686	100	96.0485	96.0784	91.6667	77.942	89.2157	41.6667	96.0785	41.1765	97.0588
	803.52	95.5882	92.6471	97.549	97.0588	94.6038	92.157	97.549	100.49	96.0485	96.5686	91.1765	77.942	90.1961	42.1569	96.0785	41.1765	97.0588
	804	95.098	93.1373	97.549	97.0588	95.094	92.157	96.5686	100.49	96.0485	96.0784	92.1569	77.942	89.2157	42.6471	96.5687	41.1765	97.549
	804.48	95.098	93.6274	97.549	96.5686	95.094	92.157	97.0588	100	96.0485	95.5882	92.1569	77.942	87.7451	41.6667	96.0785	41.1765	97.0588
	804.96	94.6078	93.1373	97.549	96.5686	95.5842	92.6471	97.0588	100.98	96.0485	95.5882	91.6667	77.942	88.7255	41.6667	96.0785	41.1765	97.0588
	805.44	94.6078	93.1373	97.549	97.0588	95.5842	93.6275	96.5686	100.98	96.5387	95.098	92.1569	77.4518	90.6863	41.6667	95.5883	41.1765	97.0588
	805.92	95.098	92.6471	98.0392	96.0784	95.094	92.6471	96.0784	100.49	96.0485	95.5882	91.6667	77.942	88.2353	42.1569	96.0785	41.1765	97.0588
	806.4	95.098	93.6274	98.0392	96.0784	95.094	92.6471	96.0784	100.49	96.5387	96.0784	91.6667	77.4518	88.7255	41.6667	96.0785	41.1765	97.0588
	806.88	95.5882	93.1373	98.0392	96.0784	95.094	92.6471	95.5882	99.5098	97.0289	95.5882	91.6667	76.9616	88.7255	41.6667	96.0785	41.1765	97.0588
	807.36	95.5882	93.1373	98.0392	96.0784	95.094	93.6275	96.0784	100	96.0485	95.5882	91.1765	76.4715	90.1961	42.1569	96.0785	41.1765	97.549
	807.84	95.5882	93.6274	97.549	96.0784	94.6038	93.1373	97.0588	100.49	96.5387	96.0784	91.1765	75.9813	87.7451	41.6667	95.5883	41.1765	97.549
	808.32	94.6078	93.1373	98.0392	96.5686	94.6038	93.6275	95.5882	100.49	97.0289	96.0784	91.6667	76.4715	89.2157	41.1765	96.0785	41.1765	97.0588
	808.8	95.098	93.6274	97.549	97.0588	95.5842	94.1177	96.0784	100.49	97.0289	96.5686	92.1569	76.9616	90.6863	42.6471	96.0785	41.6667	97.0588
	809.28	95.098	93.6274	98.0392	96.5686	95.094	93.1373	96.5686	100.98	96.5387	96.0784	91.6667	76.4715	89.7059	42.1569	96.0785	41.6667	97.0588
	809.76	95.098	92.6471	97.549	96.0784	95.5842	93.1373	97.0588	100.49	96.0485	95.5882	91.1765	76.4715	89.2157	41.6667	96.0785	41.6667	97.0588
	810.24	95.098	92.6471	97.549	96.5686	96.0744	93.1373	97.549	100	96.5387	95.098	91.1765	75.9813	88.7255	41.6667	96.0785	41.6667	97.0588
	810.72	95.098	93.6274	97.549	96.0784	95.5842	93.1373	98.0392	100.49	96.0485	94.6078	91.6667	75.4911	90.6863	41.1765	96.0785	41.1765	97.0588
	811.2	96.0784	93.6274	98.0392	96.5686	95.094	94.1177	97.0588	100	97.0289	95.098	91.6667	75.4911	87.7451	42.6471	96.0785	41.1765	97.0588
	811.68	95.098	92.6471	97.549	96.5686	95.5842	93.1373	97.0588	100	96.5387	95.5882	92.1569	75.4911	89.7059	41.6667	96.0785	41.1765	97.0588
	812.16	95.098	93.6274	98.0392	96.5686	95.094	92.6471	97.0588	100.49	97.0289	96.0784	91.6667	75.0009	89.7059	41.6667	95.5883	41.1765	97.0588
	812.64	95.098	94.1176	97.0588	96.0784	95.094	93.1373	97.549	100.98	96.5387	95.5882	91.6667	74.5107	89.2157	42.1569	96.5687	41.1765	97.0588
	813.12	95.5882	93.1373	97.549	96.0784	95.5842	93.1373	96.5686	100.49	96.0485	96.0784	91.6667	75.0009	88.7255	41.1765	96.0785	41.6667	96.5686
	813.6	95.098	93.1373	97.549	96.0784	95.094	93.6275	97.0588	100.49	96.0485	96.0784	91.1765	75.4911	87.7451	41.6667	96.0785	41.1765	97.0588
	814.08	95.098	93.1373	97.549	96.5686	94.6038	93.1373	96.5686	100.49	96.0485	95.5882	92.1569	75.0009	89.7059	41.1765	96.0785	41.1765	97.0588
	814.56	95.5882	93.6274	97.0588	96.5686	94.1136	93.1373	96.5686	100.49	96.0485	95.5882	91.6667	74.5107	87.7451	40.6863	96.0785	41.6667	97.0588
	815.04	95.5882	93.1373	97.549	97.0588	95.094	93.6275	96.5686	100.49	96.5387	95.098	91.6667	74.5107	88.7255	41.6667	96.0785	40.6863	97.0588
	815.52	96.0784	93.6274	97.549	96.5686	95.5842	94.1177	96.5686	100	97.0289	95.5882	90.6863	74.5107	90.1961	41.6667	96.0785	41.1765	97.0588
	816	95.5882	93.1373	98.0392	96.5686	95.094	93.1373	97.0588	100	97.0289	95.5882	91.6667	74.0205	88.2353	41.1765	96.0785	41.1765	97.549
	816.48	95.098	93.1373	97.549	96.5686	95.094	92.6471	97.549	100.49	96.5387	95.098	91.6667	73.5303	89.2157	42.6471	96.0785	40.6863	97.0588
	816.96	94.6078	93.1373	98.0392	96.5686	94.6038	93.1373	98.0392	101.471	96.0485	95.5882	91.6667	72.5499	88.7255	42.6471	96.0785	41.1765	97.0588
	817.44	95.098	93.1373	98.0392	96.5686	94.6038	92.6471	98.0392	100.98	97.0289	95.098	91.6667	73.0401	90.6863	42.1569	96.0785	41.6667	97.0588
	817.92	95.098	94.1176	98.0392	96.0784	94.6038	93.1373	96.5686	100.98	97.0289	95.5882	91.6667	73.5303	87.7451	41.6667	96.0785	41.6667	97.549
	818.4	94.6078	93.6274	98.0392	96.0784	95.094	92.6471	97.0588	100	97.0289	96.0784	91.6667	73.0401	89.2157	41.6667	96.0785	41.6667	96.5686
	818.88	95.098	94.1176	97.549	96.0784	94.6038	92.157	98.0392	101.471	96.0485	96.0784	91.6667	73.0401	90.1961	41.6667	96.0785	41.6667	97.0588
	819.36	95.5882	93.6274	97.549	96.5686	95.094	92.157	97.549	101.471	96.5387	95.098	91.1765	74.0205	88.7255	41.6667	96.0785	41.6667	97.0588
	819.84	95.098	92.6471	98.0392	96.5686	95.094	92.157	97.0588	100	96.5387	94.6078	90.6863	73.0401	87.7451	41.6667	96.0785	41.6667	97.0588
	820.32	95.5882	94.1176	98.0392	96.0784	95.5842	92.6471	97.549	100.49	96.5387	95.5882	90.6863	73.0401	88.7255	42.1569	95.5883	40.6863	97.0588
	820.8	95.098	92.6471	98.0392	96.0784	95.094	93.1373	96.5686	100.49	96.0485	96.0784	91.1765	72.5499	90.1961	41.6667	96.0785	40.6863	97.0588
	821.28	95.098	93.6274	98.0392	96.5686	95.5842	93.1373	97.0588	100.98	96.0485	96.0784	92.1569	72.0597	87.2549	42.6471	96.0785	40.6863	97.549
	821.76	96.0784	93.6274	98.0392	96.5686	95.094	92.6471	96.5686	100.98	96.5387	95.5882	92.1569	71.5695	88.7255	42.6471	96.5687	40.6863	97.0588
	822.24	95.098	93.1373	98.0392	97.0588	95.094	92.157	97.0588	100.49	96.5387	95.5882	91.6667	71.5695	90.1961	42.1569	96.0785	40.6863	96.5686
	822.72	95.5882	93.6274	97.549	96.5686	95.094	91.6668	96.5686	100	96.5387	95.5882	91.6667	72.0597	88.7255	42.1569	95.0981	41.6667	97.0588
	823.2	95.5882	93.1373	97.549	96.5686	95.094	91.1766	97.549	100	96.5387	95.5882	91.6667	71.5695	88.7255	42.6471	96.0785	41.1765	97.0588
	823.68	95.5882	92.6471	97.549	96.0784	95.094	91.6668	97.549	100.49	96.0485	95.5882	92.6471	71.5695	88.7255	41.1765	96.5687	41.1765	97.0588
	824.16	96.0784	92.6471	98.0392	96.5686	95.094	92.157	97.549	100.49	95.5583	95.5882	91.6667	72.0597	90.6863	42.1569	96.0785	40.6863	97.0588
	824.64	95.5882	92.1569	97.549	96.5686	95.5842	92.6471	96.5686	100.49	96.0485	95.5882	91.1765	71.0793	87.2549	42.1569	96.0785	41.1765	96.5686
	825.12	96.0784	93.1373	97.549	96.0784	95.5842	92.6471	97.0588	100.49	95.5583	95.098	90.6863	71.0793	88.7255	41.6667	96.0785	41.1765	97.0588
	825.6	96.0784	93.6274	97.549	96.0784	95.5842	93.1373	97.0588	100.49	96.5387	95.098	91.1765	70.5891	89.7059	42.1569	95.5883	41.1765	97.0588
	826.08	96.0784	93.1373	97.549	96.5686	95.094	93.6275	96.5686	100.49	97.0289	96.0784	91.6667	69.6087	88.2353	42.6471	96.0785	41.6667	97.549
	826.56	96.0784	93.1373	97.549	96.5686	95.094	92.6471	95.5882	100.98	97.0289	96.0784	92.1569	70.0989	88.7255	42.1569	96.0785	41.6667	97.0588
	827.04	95.5882	93.1373	97.549	97.0588	96.0744	92.157	96.0784	100.98	96.5387	96.5686	91.1765	70.0989	89.2157	41.6667	96.0785	41.6667	96.5686
	827.52	96.5686	93.1373	97.549	96.0784	95.5842	91.6668	97.549	100.98	96.5387	96.0784	91.1765	70.0989	91.1765	41.6667	96.0785	41.6667	97.0588
	828	95.098	93.1373	98.0392	96.0784	94.6038	89.706	98.5294	100	96.5387	96.0784	91.1765	70.0989	87.7451	41.6667	96.5687	41.1765	97.0588
	828.48	95.098	93.1373	98.0392	96.0784	94.1136	90.6864	97.0588	100	96.5387	95.5882	91.1765	70.0989	88.7255	41.6667	96.0785	41.6667	97.0588
	828.96	95.5882	92.6471	98.0392	96.5686	94.6038	91.6668	98.0392	100	96.0485	95.098	91.1765	70.5891	89.7059	41.6667	95.5883	41.6667	97.549
	829.44	95.5882	93.1373	98.0392	96.5686	95.5842	93.1373	98.0392	100.49	96.5387	95.5882	91.6667	70.0989	88.7255	42.6471	96.0785	41.6667	97.549
	829.92	95.5882	93.6274	97.549	96.5686	95.5842	93.1373	98.0392	100.49	97.0289	96.0784	91.1765	69.6087	89.7059	42.1569	96.0785	41.1765	97.0588
	830.4	96.0784	93.6274	97.549	96.5686	95.094	91.1766	97.0588	100.98	96.5387	96.0784	91.6667	68.6283	89.2157	41.1765	96.0785	41.1765	97.0588
	830.88	96.0784	93.1373	97.549	96.5686	94.6038	90.1962	97.0588	100.49	96.0485	95.5882	92.1569	68.6283	89.7059	42.6471	96.0785	41.1765	97.0588
	831.36	95.5882	93.6274	98.0392	96.5686	94.6038	91.6668	98.0392	100.49	97.0289	96.0784	91.6667	68.6283	87.7451	42.6471	96.0785	41.1765	97.0588
	831.84	95.5882	92.6471	97.549	96.5686	95.094	93.1373	97.0588	100.98	96.5387	95.5882	91.6667	68.1381	89.2157	41.6667	96.0785	40.6863	97.0588
	832.32	95.5882	92.6471	97.549	96.5686	95.094	93.1373	96.5686	101.961	96.5387	95.5882	91.1765	68.6283	89.7059	41.1765	96.0785	41.1765	97.0588
	832.8	95.5882	93.6274	98.0392	96.5686	95.5842	93.6275	98.0392	100.98	96.0485	96.0784	91.6667	68.1381	87.7451	41.6667	96.0785	41.1765	97.0588
	833.28	95.5882	94.1176	98.0392	96.5686	95.094	94.1177	97.549	100.98	96.5387	95.5882	91.1765	68.1381	89.7059	41.6667	96.0785	41.1765	97.0588
	833.76	95.5882	93.1373	98.0392	96.5686	95.094	92.6471	97.0588	100.98	96.0485	95.098	91.1765	68.6283	89.7059	41.6667	95.5883	41.1765	97.0588
	834.24	96.0784	93.6274	97.549	96.0784	95.5842	93.1373	97.0588	100.49	96.0485	95.5882	91.1765	68.1381	89.7059	41.6667	96.0785	41.6667	97.0588
	834.72	95.5882	93.6274	98.5294	96.0784	95.5842	92.6471	96.5686	100.49	96.0485	96.0784	91.1765	67.1577	87.7451	41.6667	96.0785	41.6667	97.0588
	835.2	96.0784	94.1176	98.0392	96.5686	95.5842	93.1373	97.0588	100.49	96.5387	95.5882	91.1765	66.6675	89.2157	41.6667	96.5687	41.1765	97.0588
	835.68	95.098	94.1176	97.549	97.0588	95.5842	93.6275	98.0392	100.49	97.0289	95.098	91.1765	66.6675	91.1765	41.6667	96.5687	40.6863	97.549
	836.16	95.098	93.1373	98.0392	96.5686	94.6038	93.1373	97.0588	100	97.0289	96.0784	91.6667	67.1577	88.2353	41.6667	96.0785	41.1765	97.0588
	836.64	95.5882	93.6274	97.549	96.0784	94.6038	92.6471	97.0588	100.98	97.0289	95.5882	91.1765	66.1773	89.2157	42.1569	96.0785	40.6863	97.0588
	837.12	95.098	93.1373	97.549	96.0784	94.1136	93.6275	97.549	100	96.5387	95.098	91.6667	66.6675	89.2157	42.6471	96.0785	41.1765	97.0588
	837.6	95.098	92.6471	97.549	97.549	94.6038	93.1373	97.0588	100.49	96.5387	96.0784	91.1765	67.1577	88.7255	42.6471	96.0785	41.1765	97.0588
	838.08	95.5882	93.6274	97.0588	96.5686	95.094	92.6471	97.0588	100.49	96.5387	96.0784	91.6667	66.1773	88.7255	42.1569	96.0785	41.1765	97.0588
	838.56	96.0784	93.6274	97.549	96.5686	95.094	92.157	97.549	100.98	96.5387	96.0784	91.6667	65.6871	89.2157	42.1569	96.0785	41.1765	97.0588
	839.04	96.0784	93.1373	97.549	96.0784	95.094	92.157	97.549	101.471	96.0485	95.5882	91.6667	65.1969	91.1765	41.6667	96.0785	41.6667	97.0588
	839.52	95.5882	92.1569	98.0392	96.0784	94.6038	93.6275	98.5294	100.98	96.0485	95.5882	91.6667	65.1969	87.2549	42.1569	96.0785	41.1765	97.0588
	840	95.5882	93.1373	98.0392	96.5686	95.094	93.6275	97.0588	100.98	97.0289	95.5882	91.1765	64.7067	89.7059	41.6667	96.0785	41.6667	97.0588
	840.48	95.5882	93.1373	97.549	96.5686	95.094	93.1373	97.549	101.471	97.0289	95.5882	91.6667	64.7067	90.1961	42.1569	96.0785	41.1765	96.5686
	840.96	94.6078	93.1373	98.5294	97.0588	95.094	92.6471	97.0588	100.98	97.0289	95.5882	91.6667	64.7067	87.7451	42.1569	96.0785	41.1765	96.5686
	841.44	95.098	93.1373	97.549	96.0784	95.094	92.6471	97.0588	101.471	95.5583	95.5882	91.1765	64.7067	88.2353	42.6471	95.5883	41.1765	96.5686
	841.92	96.0784	93.1373	97.549	96.0784	96.0744	93.6275	96.0784	100.98	96.0485	96.0784	91.6667	64.2165	88.2353	41.6667	96.0785	41.1765	97.0588
	842.4	95.5882	93.1373	98.0392	96.0784	95.5842	93.1373	97.0588	100.98	96.0485	95.5882	91.6667	63.7264	89.7059	42.1569	95.5883	40.6863	97.0588
	842.88	95.5882	93.6274	98.0392	96.5686	95.5842	94.1177	98.0392	100.49	96.5387	95.5882	91.6667	63.7264	88.7255	41.6667	96.5687	40.6863	97.0588
	843.36	95.5882	93.1373	97.549	96.5686	95.094	93.6275	97.0588	100.98	96.5387	95.5882	91.1765	63.7264	88.7255	42.1569	96.0785	40.6863	97.0588
	843.84	95.5882	92.6471	97.549	96.5686	95.094	92.6471	97.549	100	96.5387	95.098	91.1765	62.746	90.1961	41.6667	96.0785	40.6863	97.0588
	844.32	95.098	92.1569	97.0588	97.0588	95.094	93.1373	96.5686	100	96.0485	95.5882	91.1765	62.746	87.7451	42.1569	96.0785	40.6863	97.0588
	844.8	95.5882	92.6471	97.0588	97.0588	94.6038	93.1373	96.5686	100	96.5387	95.5882	90.6863	62.746	89.2157	42.1569	96.0785	41.1765	97.0588
	845.28	95.5882	92.6471	97.549	96.0784	94.6038	92.6471	96.0784	100	96.5387	95.5882	91.1765	61.7656	89.2157	41.1765	96.0785	41.6667	96.5686
	845.76	95.5882	92.6471	97.0588	96.5686	95.5842	93.1373	97.0588	100.49	96.5387	95.5882	91.1765	62.2558	89.7059	42.6471	96.0785	40.6863	96.5686
	846.24	95.098	93.1373	97.549	96.5686	95.5842	93.1373	97.0588	100	97.0289	95.098	91.6667	62.746	87.2549	42.6471	96.0785	41.1765	97.0588
	846.72	95.098	92.6471	97.549	96.0784	95.5842	93.1373	96.0784	100	98.0093	96.0784	91.6667	62.2558	88.7255	42.1569	95.5883	41.6667	97.0588
	847.2	95.098	92.6471	98.0392	96.0784	95.094	93.6275	96.5686	100.98	96.5387	96.5686	91.1765	62.2558	89.7059	42.6471	96.0785	41.6667	96.5686
	847.68	95.098	93.6274	98.0392	96.0784	95.094	93.1373	97.0588	100.98	96.5387	96.5686	90.6863	62.2558	88.7255	41.6667	96.5687	41.1765	97.0588
	848.16	95.5882	93.1373	97.549	96.0784	95.094	93.1373	96.0784	100.49	96.0485	95.5882	91.1765	61.7656	88.7255	42.6471	96.0785	40.6863	96.5686
	848.64	96.0784	93.6274	97.549	96.0784	95.094	93.1373	96.5686	100.98	96.5387	95.5882	91.1765	60.295	87.7451	42.1569	96.0785	41.6667	96.5686
	849.12	95.5882	93.6274	97.549	96.0784	94.6038	93.6275	96.0784	100	96.5387	96.0784	92.1569	60.295	89.7059	41.6667	96.0785	41.1765	97.0588
	849.6	95.098	93.6274	97.549	96.0784	95.094	93.1373	96.5686	100.49	96.5387	95.5882	92.1569	60.295	86.7647	41.1765	96.0785	41.1765	96.5686
	850.08	95.5882	94.1176	97.549	96.5686	95.094	93.1373	96.5686	101.471	96.5387	94.6078	91.1765	59.8048	89.2157	41.6667	96.0785	41.6667	96.5686
	850.56	95.5882	93.1373	97.549	96.5686	95.5842	93.1373	98.0392	100.49	97.0289	95.5882	91.1765	59.8048	89.7059	42.1569	96.0785	41.6667	97.0588
	851.04	95.098	92.6471	97.549	96.5686	95.094	92.6471	97.0588	100.49	97.0289	95.5882	91.1765	59.8048	89.7059	42.1569	96.0785	41.6667	97.0588
	851.52	95.5882	93.1373	98.0392	96.5686	95.094	93.6275	96.5686	100.98	96.0485	95.5882	91.6667	60.295	88.2353	41.6667	96.0785	41.6667	96.5686
	852	95.098	93.6274	97.549	96.5686	95.5842	94.1177	96.5686	100.98	97.0289	95.5882	91.6667	59.3146	88.7255	42.1569	96.5687	41.6667	96.5686
	852.48	95.098	93.6274	97.549	96.5686	95.094	93.1373	97.0588	100.98	96.5387	96.0784	91.1765	59.3146	90.1961	41.6667	96.0785	41.6667	97.0588
	852.96	95.5882	93.6274	98.0392	96.5686	95.5842	92.6471	96.5686	100.98	96.5387	95.5882	91.1765	58.3342	87.2549	41.6667	96.0785	41.6667	97.0588
	853.44	95.5882	93.1373	98.5294	96.0784	95.5842	92.6471	96.5686	100.98	96.5387	95.5882	91.6667	57.3538	88.7255	42.6471	96.0785	42.1569	97.0588
	853.92	95.5882	92.1569	98.0392	95.5882	95.094	93.1373	97.0588	100.49	96.0485	94.6078	91.1765	57.844	89.7059	41.6667	96.0785	41.1765	96.5686
	854.4	96.0784	92.6471	97.549	96.0784	95.094	93.1373	96.5686	100.49	95.5583	95.5882	90.6863	57.844	88.7255	42.1569	96.0785	41.1765	97.0588
	854.88	96.0784	93.1373	97.549	96.5686	94.6038	93.1373	96.5686	100.49	96.0485	95.5882	91.1765	57.844	88.2353	42.6471	95.5883	41.6667	97.549
	855.36	96.0784	93.1373	97.549	96.5686	94.6038	93.1373	96.0784	100.98	96.5387	95.098	91.6667	57.844	88.7255	42.6471	96.0785	41.6667	97.0588
	855.84	95.5882	93.1373	97.549	96.5686	95.5842	93.1373	95.5882	100.49	96.0485	95.5882	91.1765	57.3538	90.1961	42.6471	96.0785	41.1765	97.0588
	856.32	95.5882	94.1176	98.0392	96.0784	95.5842	94.1177	97.0588	100	97.0289	95.098	91.6667	56.8636	87.7451	43.1373	96.0785	41.6667	97.549
	856.8	95.098	92.6471	98.0392	96.0784	95.094	94.1177	97.0588	100	97.0289	95.5882	91.1765	56.8636	89.2157	42.6471	96.0785	41.1765	97.0588
	857.28	95.098	93.1373	97.0588	95.5882	95.094	93.6275	97.0588	100.98	96.0485	95.098	91.1765	56.8636	89.7059	42.1569	96.0785	41.1765	97.0588
	857.76	95.5882	92.1569	97.549	96.0784	94.6038	93.6275	97.0588	101.961	97.0289	95.5882	90.6863	55.8832	89.7059	42.6471	96.0785	41.1765	97.0588
	858.24	95.098	92.6471	97.549	96.0784	95.094	92.6471	97.549	101.471	97.0289	96.5686	90.6863	55.393	88.2353	42.1569	96.0785	41.6667	97.0588
	858.72	95.098	93.6274	97.549	96.0784	95.5842	93.1373	96.5686	101.471	96.5387	95.5882	90.6863	55.8832	88.7255	42.6471	96.0785	41.1765	96.5686
	859.2	95.5882	92.6471	97.0588	96.0784	95.094	92.6471	96.5686	100.49	96.5387	95.5882	91.1765	55.8832	90.1961	41.6667	96.0785	40.6863	97.0588
	859.68	96.0784	92.1569	97.0588	96.5686	95.5842	92.157	97.0588	100	96.5387	96.0784	91.6667	55.393	87.2549	43.1373	96.5687	41.6667	97.0588
	860.16	95.5882	93.1373	97.0588	96.5686	95.5842	92.6471	97.0588	100.49	96.0485	95.5882	91.1765	55.393	88.7255	42.6471	96.0785	41.1765	97.0588
	860.64	95.098	94.1176	97.549	96.0784	95.5842	92.157	96.0784	100.49	96.0485	95.5882	91.6667	55.393	88.7255	42.1569	96.0785	40.6863	97.0588
	861.12	95.5882	93.6274	98.0392	96.0784	95.5842	92.157	95.5882	100.49	96.0485	95.098	91.6667	54.4126	89.2157	42.1569	96.0785	41.1765	97.0588
	861.6	96.5686	93.6274	98.0392	96.0784	95.5842	91.1766	96.0784	100.98	96.5387	95.5882	91.6667	54.4126	87.2549	42.1569	96.0785	40.6863	97.0588
	862.08	96.0784	93.1373	97.549	95.5882	95.094	90.1962	97.0588	100.49	96.5387	95.5882	91.6667	53.9224	88.7255	42.6471	96.0785	41.1765	97.0588
	862.56	95.5882	93.1373	97.0588	96.0784	94.6038	90.1962	96.0784	100	96.5387	95.098	91.1765	52.942	89.7059	43.1373	95.5883	41.1765	97.549
	863.04	95.098	93.1373	97.549	96.5686	95.094	90.1962	97.0588	100.49	96.0485	95.098	92.6471	52.942	87.2549	42.1569	96.0785	41.1765	97.549
	863.52	95.098	93.6274	97.549	96.0784	94.6038	89.706	96.0784	100.98	96.5387	95.098	91.6667	52.942	89.2157	42.6471	96.0785	41.1765	97.549
	864	95.5882	93.1373	97.0588	96.5686	95.094	91.1766	97.0588	100.49	96.5387	94.6078	91.6667	52.4518	89.7059	41.6667	96.0785	41.1765	97.0588
	864.48	95.5882	92.6471	97.0588	96.5686	95.094	91.6668	97.0588	100.98	97.0289	95.098	91.6667	52.4518	88.7255	42.1569	95.5883	40.6863	98.0392
	864.96	96.0784	92.6471	97.0588	96.0784	95.5842	91.6668	95.5882	100.98	96.0485	95.5882	91.6667	52.4518	88.2353	42.1569	95.5883	41.1765	97.0588
	865.44	95.098	92.6471	97.0588	96.0784	95.5842	91.6668	97.549	100.49	95.5583	95.098	92.1569	51.9616	88.2353	42.6471	96.0785	40.6863	97.549
	865.92	95.098	92.6471	97.549	96.0784	95.094	91.1766	96.5686	100.49	96.5387	95.098	91.6667	51.4715	89.7059	42.1569	96.0785	41.6667	97.0588
	866.4	95.098	93.6274	97.549	96.0784	96.0744	92.157	97.0588	100.98	97.0289	96.0784	91.1765	51.4715	87.2549	42.6471	96.0785	41.1765	97.549
	866.88	95.098	92.6471	97.0588	96.0784	95.5842	92.6471	96.5686	101.471	96.5387	96.5686	91.1765	50.9813	89.2157	42.6471	95.5883	41.1765	97.549
	867.36	95.098	92.6471	97.549	95.5882	95.5842	93.1373	97.0588	100.49	97.0289	96.0784	91.1765	50.0009	89.7059	42.1569	95.5883	41.1765	97.0588
	867.84	95.098	92.6471	97.0588	96.0784	95.094	92.6471	97.0588	100.49	96.5387	95.5882	91.1765	50.0009	88.2353	42.6471	95.5883	41.1765	97.0588
	868.32	95.098	92.6471	97.0588	96.0784	95.094	92.157	95.5882	100	96.5387	96.0784	91.6667	50.4911	87.7451	42.6471	95.5883	40.1961	97.0588
	868.8	96.0784	92.1569	97.549	96.0784	94.6038	92.6471	96.0784	100.98	96.5387	96.0784	91.1765	49.5107	87.7451	41.6667	96.0785	41.1765	97.0588
	869.28	95.5882	92.6471	97.549	96.0784	95.094	92.6471	96.5686	100	96.0485	96.0784	91.1765	49.5107	90.1961	41.6667	96.0785	41.6667	97.0588
	869.76	95.098	93.1373	97.549	96.0784	94.6038	92.6471	96.0784	100.98	96.0485	96.0784	91.1765	49.5107	87.7451	42.6471	96.0785	41.6667	97.549
	870.24	95.5882	93.1373	97.549	96.0784	94.6038	93.1373	97.0588	100.98	95.5583	95.5882	91.1765	49.0205	88.7255	42.6471	96.0785	41.1765	97.0588
	870.72	96.0784	93.1373	97.549	96.5686	93.6234	92.6471	96.0784	100.49	96.5387	95.098	91.6667	48.5303	89.7059	43.1373	95.5883	41.1765	97.0588
	871.2	96.0784	92.6471	97.549	96.0784	94.6038	92.157	95.5882	100.49	97.0289	95.098	91.6667	48.5303	88.7255	42.6471	96.0785	41.1765	97.0588
	871.68	95.5882	92.1569	97.549	96.0784	94.6038	92.6471	97.0588	100.49	96.0485	95.098	91.6667	47.5499	88.2353	42.1569	95.5883	41.1765	97.549
	872.16	95.098	92.6471	97.549	96.0784	95.094	93.1373	97.549	101.471	96.0485	95.098	90.6863	47.0597	87.7451	41.6667	95.5883	41.1765	97.0588
	872.64	95.5882	93.1373	98.0392	96.0784	95.094	92.6471	98.0392	100.98	96.5387	94.6078	91.1765	47.0597	89.7059	41.6667	96.0785	41.1765	97.549
	873.12	96.5686	93.1373	98.0392	96.0784	94.6038	92.6471	96.5686	100.98	96.5387	95.5882	91.6667	47.0597	87.7451	42.1569	96.0785	41.6667	97.549
	873.6	95.098	93.1373	97.549	96.0784	95.5842	93.1373	97.549	100.49	96.0485	95.5882	91.1765	46.5695	89.2157	42.1569	96.0785	41.1765	97.0588
	874.08	95.098	92.1569	97.549	95.5882	95.094	92.6471	97.549	100	96.5387	95.5882	91.1765	46.5695	90.1961	42.1569	96.0785	41.6667	97.549
	874.56	95.098	91.1765	97.549	96.0784	95.094	91.6668	96.0784	100.98	96.0485	96.0784	91.6667	46.5695	88.7255	41.6667	95.5883	40.6863	97.0588
	875.04	95.5882	93.1373	97.0588	96.0784	94.6038	91.6668	97.0588	100.49	96.0485	95.5882	92.6471	46.0793	88.7255	42.6471	95.5883	41.1765	97.0588
	875.52	96.0784	92.6471	97.0588	95.5882	94.6038	91.6668	97.0588	100.98	95.5583	97.0588	92.1569	45.5891	88.7255	43.1373	95.5883	41.1765	97.0588
	876	96.0784	93.1373	97.0588	95.5882	95.5842	92.157	96.5686	100.98	96.5387	96.0784	91.1765	45.0989	89.7059	42.1569	95.5883	41.1765	97.549
	876.48	96.0784	92.6471	97.0588	95.5882	95.094	92.157	96.5686	100.49	96.5387	95.5882	91.1765	44.6087	87.2549	42.6471	95.5883	41.1765	97.549
	876.96	95.5882	92.6471	97.549	96.0784	94.6038	92.6471	96.5686	100.98	95.5583	96.0784	91.6667	44.1185	88.7255	43.1373	96.0785	41.1765	97.0588
	877.44	96.0784	93.1373	98.0392	96.0784	95.094	93.6275	96.5686	100.98	95.5583	96.0784	91.1765	43.6283	90.1961	41.6667	96.0785	41.1765	97.549
	877.92	95.098	92.1569	97.549	95.5882	95.094	92.6471	96.5686	100.49	96.0485	95.5882	91.6667	43.6283	87.2549	41.1765	96.0785	42.1569	96.5686
	878.4	95.098	93.1373	97.549	96.0784	95.094	92.157	96.5686	100.49	95.5583	95.098	91.6667	44.6087	88.7255	41.6667	96.0785	41.6667	97.0588
	878.88	95.098	92.1569	97.549	95.5882	95.094	93.1373	97.0588	100.98	96.5387	95.5882	92.1569	44.1185	89.2157	43.1373	95.5883	41.6667	97.0588
	879.36	95.5882	93.6274	97.0588	96.0784	95.094	93.1373	96.5686	101.471	96.0485	95.5882	91.6667	43.1381	89.7059	43.6275	96.0785	41.6667	97.549
	879.84	95.5882	93.6274	97.549	96.0784	95.5842	92.6471	97.0588	101.471	96.5387	96.0784	91.6667	43.1381	87.7451	42.6471	96.0785	41.1765	97.0588
	880.32	95.098	92.6471	97.549	96.0784	95.094	92.157	96.0784	101.471	96.5387	96.0784	92.1569	42.6479	88.7255	42.6471	95.5883	41.6667	97.0588
	880.8	95.5882	93.1373	97.549	96.0784	95.094	92.157	96.0784	101.471	96.0485	96.5686	91.6667	41.6675	90.1961	41.1765	96.0785	41.6667	97.0588
	881.28	94.6078	92.6471	97.549	96.0784	95.094	92.6471	97.0588	101.471	96.0485	95.5882	91.6667	41.1773	87.7451	41.6667	95.5883	41.6667	97.0588
	881.76	95.098	92.1569	97.549	95.5882	95.5842	93.1373	96.5686	100.98	95.5583	96.5686	91.6667	41.1773	89.2157	43.1373	95.0981	40.6863	97.0588
	882.24	94.6078	92.6471	97.549	96.0784	96.0744	92.157	96.0784	100	96.0485	95.5882	91.6667	41.1773	89.7059	42.1569	96.0785	40.6863	97.0588
	882.72	95.098	92.6471	97.549	96.5686	95.5842	93.1373	96.0784	100.49	95.5583	96.0784	91.6667	40.1969	89.7059	43.1373	96.0785	41.1765	97.549
	883.2	95.098	92.6471	97.549	95.5882	95.094	92.6471	96.0784	100.98	96.0485	95.098	91.6667	40.6871	88.7255	42.1569	96.0785	40.6863	97.549
	883.68	94.6078	93.1373	97.0588	95.5882	95.094	92.6471	96.5686	101.471	96.0485	95.098	91.6667	40.1969	89.2157	41.6667	95.5883	40.6863	97.549
	884.16	95.098	93.1373	97.0588	96.0784	95.094	93.6275	97.0588	100	95.5583	95.098	91.6667	39.2165	90.1961	41.1765	95.5883	41.1765	97.0588
	884.64	95.098	92.6471	97.549	95.5882	95.094	92.6471	96.5686	100.49	96.0485	95.5882	91.6667	39.2165	87.2549	42.6471	95.5883	41.1765	97.0588
	885.12	95.098	92.6471	97.549	95.5882	94.6038	92.6471	97.0588	101.471	96.0485	95.098	91.1765	39.2165	88.2353	43.6275	95.5883	41.6667	97.0588
	885.6	95.098	93.1373	98.0392	96.0784	95.5842	92.6471	96.5686	100.49	96.5387	95.098	91.1765	39.2165	88.7255	42.1569	95.5883	41.6667	97.549
	886.08	96.0784	93.6274	97.0588	96.0784	94.6038	93.1373	97.0588	100.98	96.0485	96.0784	91.6667	38.2362	90.1961	42.6471	96.0785	41.6667	97.0588
	886.56	95.098	93.1373	97.549	96.0784	94.6038	93.1373	97.0588	100.49	96.0485	95.5882	91.1765	38.7264	87.2549	42.6471	96.0785	41.6667	97.0588
	887.04	94.6078	92.1569	97.549	95.5882	95.094	92.6471	96.0784	100	96.0485	95.5882	91.1765	38.2362	88.2353	42.6471	96.0785	41.6667	97.549
	887.52	95.098	93.1373	97.549	96.0784	94.6038	92.6471	97.549	100.98	96.0485	95.5882	91.6667	37.2558	90.1961	42.6471	95.5883	41.1765	97.0588
	888	95.098	92.6471	97.549	96.5686	95.094	93.6275	97.549	100.49	96.5387	96.0784	90.6863	37.2558	87.2549	41.1765	95.5883	41.6667	97.0588
	888.48	94.6078	92.6471	97.549	96.5686	94.6038	92.6471	97.549	100.98	96.5387	95.5882	91.1765	36.7656	89.2157	41.6667	96.0785	41.6667	97.0588
	888.96	95.098	92.1569	97.549	96.0784	95.094	92.6471	97.0588	100.49	96.5387	95.5882	91.1765	36.2754	89.7059	42.6471	95.5883	41.6667	97.0588
	889.44	95.098	93.1373	97.549	96.0784	95.094	93.1373	97.549	100.98	95.5583	96.0784	91.6667	35.7852	88.7255	43.1373	95.5883	41.6667	96.5686
	889.92	95.098	92.6471	97.0588	96.0784	95.094	92.6471	97.549	101.471	96.0485	97.0588	91.6667	35.295	88.2353	43.1373	96.5687	41.1765	97.0588
	890.4	94.6078	92.6471	97.549	96.0784	95.094	92.157	97.549	101.961	96.0485	96.0784	91.6667	34.3146	88.7255	42.6471	96.0785	41.6667	97.0588
	890.88	95.5882	92.6471	97.549	95.5882	95.094	90.6864	97.0588	101.471	96.0485	95.5882	91.1765	35.295	89.7059	42.6471	95.5883	41.6667	97.0588
	891.36	95.5882	92.6471	97.0588	95.5882	95.5842	90.1962	96.5686	100	97.0289	95.5882	91.1765	34.3146	87.7451	42.1569	96.0785	41.1765	97.0588
	891.84	95.5882	92.6471	97.549	96.0784	95.5842	89.706	96.0784	100	97.5191	95.098	91.6667	34.8048	89.2157	43.1373	96.0785	41.1765	97.0588
	892.32	95.098	92.6471	97.549	95.5882	95.5842	89.706	97.0588	100.49	97.0289	95.5882	91.1765	34.3146	90.1961	42.6471	96.0785	41.6667	97.0588
	892.8	94.6078	92.1569	97.0588	95.5882	95.094	90.6864	97.549	101.471	97.0289	96.5686	91.6667	33.8244	87.7451	41.6667	96.0785	41.6667	97.0588
	893.28	95.098	92.1569	97.549	96.0784	95.5842	91.1766	97.0588	100.98	97.0289	96.5686	91.6667	34.3146	88.7255	42.6471	96.0785	41.6667	97.0588
	893.76	95.098	92.6471	97.0588	96.0784	95.5842	91.6668	96.5686	100.49	96.0485	95.5882	91.6667	32.3538	88.7255	41.6667	96.0785	41.1765	97.0588
	894.24	94.6078	92.1569	97.0588	96.0784	95.5842	91.6668	97.0588	100.98	96.0485	95.098	91.1765	32.3538	89.2157	41.6667	96.0785	40.6863	97.549
	894.72	94.6078	93.1373	97.0588	96.0784	95.094	92.157	96.5686	100.49	96.5387	95.098	91.6667	32.3538	88.2353	43.1373	96.0785	40.6863	97.0588
	895.2	94.6078	93.1373	97.0588	96.5686	94.6038	92.6471	96.0784	100	97.0289	95.5882	91.1765	32.3538	89.7059	42.6471	96.5687	40.6863	97.0588
	895.68	94.6078	92.6471	97.549	96.0784	94.6038	92.6471	96.5686	100.49	97.0289	95.5882	92.1569	31.8636	90.6863	42.1569	96.0785	41.1765	97.549
	896.16	94.6078	92.6471	97.549	95.5882	94.6038	92.6471	97.549	100.49	96.5387	95.5882	91.1765	31.8636	87.7451	41.1765	96.0785	41.6667	97.549
	896.64	94.6078	93.1373	97.0588	95.5882	95.094	92.157	97.549	99.5098	96.0485	95.098	91.1765	30.8832	88.7255	41.6667	96.0785	41.6667	97.549
	897.12	95.098	92.6471	97.549	95.5882	95.5842	93.6275	97.549	100	96.0485	95.098	91.6667	30.8832	89.7059	43.1373	95.5883	41.6667	97.0588
	897.6	95.098	92.6471	98.0392	96.0784	95.094	93.6275	97.549	100	96.0485	95.5882	91.6667	30.8832	88.7255	41.6667	96.0785	42.1569	97.0588
	898.08	94.6078	92.6471	98.0392	96.0784	94.6038	92.6471	97.0588	100	96.0485	94.6078	91.1765	30.393	88.2353	42.1569	95.5883	42.1569	97.549
	898.56	94.6078	93.1373	98.0392	95.5882	95.094	92.6471	96.5686	100	96.5387	95.098	91.1765	30.8832	88.7255	42.1569	96.0785	42.6471	97.0588
	899.04	95.5882	92.6471	97.549	96.0784	95.094	92.6471	97.549	100.49	96.5387	95.5882	91.6667	29.4126	90.1961	42.1569	96.0785	41.6667	97.549
	899.52	95.5882	92.6471	97.549	96.0784	94.6038	92.157	96.5686	100.98	96.0485	96.5686	91.1765	27.942	87.7451	42.6471	95.5883	41.1765	97.0588
	900	95.098	92.1569	98.0392	95.5882	94.6038	92.157	97.0588	100	96.5387	95.5882	91.1765	28.4322	89.7059	41.6667	96.0785	41.6667	97.0588

## Sheet: Figure 1d
	VITT	Vax	VTE	ICU
	107.97	0	159.858	83.6
	2508.78	0	0	0
	71.952	181.902	0	1346
	436.479	0	238.566	0
	1164.26	0	0	0
	3656.22	1943.55	119.295	0
	1208.68	0	0	0

## Sheet: Figure 1e
	Vax	VTE	ICU	VITT
	21.5545	50.4826	82.706	13.8407
	12.1572	14.0548	53.0446	299.393
	7.62115	157.006	37.5493	491.077
	15.1371	31.4657	21.0765	426.959
	4.25885	36.4166	24.734	30.9303
	65.9094	27.2645	42.1987	335.034
	21.3151	29.6046	32.5453	40.1411

## Sheet: Figure 1f
	Vax	VTE	ICU	VITT
	175.8	261.5	584.4	978.5
	146.6	254.8	178.3	1128.6
	161.1	380.2	286.1	986.4
	215.2	223.3	287.5	1724
	191.5	225.5	326	705.9
	280.9	312.5	411.1	2190.5
	347	427.7	359.9	1077.7

## Sheet: Figure 1h
	Vax	VITT	VTE	ICU
	17.301	929.864	145.032	24.4223
	23.445	57.2473	1289.13	227.889
	15.4639	1189.41	421.277	27.7209
	5.94059		57.5893	4.41751
	241.657		19.6255	45.4044
	81.25		12.973	30.1446
	117.403		33.2041	239.329

## Sheet: Figure 1j
	Vax	VITT	VTE	ICU
	73.1	99.4	71.8	87.3
	81.5	93.5	75.1	58.9
	72.5	91.1	76.1	86.3
	40.4		75	46.2
	28.2		79.5	77.3
	61.9		83.1	85.2
	45.1		32.4	91.2

## Sheet: Figure 1l
	Vax	VITT	VTE	ICU
	0.4	27.3	0.3	0.8
	0.3	16.6	4.8	2.9
	2.2	12.9	2.6	1.5
	3		2.4	5.1
	0.9		3.9	1.9
	0.1		0.1	0.9
	1.2		4.7	5.2

## Sheet: Figure 1m
	Vax	VITT	VTE	ICU
	0	27.3	6.06	11.2
	10	16.6	3.57	40.6
	0	12.9	20.4	2.89
	1.33		1.3	1.01
	0		21.2	27.3
	0.24		4.22	2.57

[truncated: 19 more sheets: Figure 2a, Figure 2b, Figure 2d, Figure 2h, Figure 2i, Figure 2j, Figure 4b, Figure 4c, Figure 4d, Figure 4e, Supplementary Figure 1f, Supplementary Figure 2b, Supplementary Figure 2c, Supplementary Figure 2d, Supplementary Figure 2e, Supplementary Figure 4a, Supplementary Figure 4b, Supplementary Figure 4c, Supplementary Figure 5a]
